# Supplementary material for: BPTF regulates androgen receptor activity by enhancing chromatin accessibility and stabilizing the AR-FOXA1 interaction
Source: Nat Commun. 2025 Dec 11;17:670. doi: 10.1038/s41467-025-67329-9 (PMC12820202; doi:10.1038/s41467-025-67329-9)
Supplement: Supplementary file 3 — Supplementary Data 1 [file 41467_2025_67329_MOESM3_ESM.xlsx]

## Sheet: Table S1.
Table S1. Differentially expressed gens (DEGs) of RNA-seq (padj <0.05) after BPTF knockdown in Rv1 cells
gene_name	log2FoldChange	pvalue	padj
NAP1L1	-1.95937	0	0
KIF5B	-1.79419	0	0
TOP2B	-1.63353	0	0
HSP90B1	-1.4547	0	0
IFT57	-2.6601	1.13782e-300	4.00877e-297
VGF	1.54126	1.17045e-292	3.43645e-289
UQCRB	-2.05582	1.49023e-291	3.75028e-288
EIF5B	-2.2987	1.89977e-291	4.1833e-288
COLCA1	-1.52792	2.29274e-276	4.48766e-273
SUPT16H	-1.62576	2.01928e-244	3.55716e-241
TGOLN2	-1.84725	5.20464e-231	8.33499e-228
COX7B	-2.00878	1.19984e-228	1.76136e-225
KDELR1	-1.86371	1.98496e-224	2.68978e-221
NPM1	-1.2433	3.60133e-224	4.5315e-221
UHMK1	-1.45182	6.13809e-224	7.20858e-221
RPL3	-1.13242	9.70519e-221	1.06854e-217
GTF3C6	-2.35711	2.51965e-218	2.61095e-215
CELSR3	1.72448	1.37509e-211	1.34576e-208
SMARCA4	-1.63883	6.31928e-201	5.85897e-198
NUCKS1	-1.15848	3.36585e-199	2.96464e-196
BMS1	-1.96305	3.96771e-199	3.32834e-196
EIF1AX	-1.61637	3.7096e-193	2.97038e-190
CDKN1A	1.0743	5.5337e-193	4.23834e-190
NKX3-1	-1.13409	1.43597e-187	1.05401e-184
RASSF3	-1.54598	8.0893e-187	5.70004e-184
NCL	-0.998407	4.25124e-182	2.88038e-179
MAP4K4	-1.6713	2.34839e-181	1.53219e-178
RHOB	1.53287	2.27479e-176	1.43117e-173
ACLY	-0.991415	2.61782e-176	1.59019e-173
AP1M2	-1.56932	5.7088e-169	3.35221e-166
RALBP1	-2.08786	9.45664e-168	5.37381e-165
TOP2A	-1.23704	3.5483e-167	1.95334e-164
NEK7	-1.5128	5.15176e-167	2.7501e-164
CALD1	-1.25558	8.84422e-166	4.58235e-163
COX17	-2.25601	1.68715e-165	8.49166e-163
U2SURP	-1.21263	6.97448e-156	3.41285e-153
ANKRD52	1.16532	2.44812e-153	1.16557e-150
EIF3A	-0.977921	1.68409e-151	7.80707e-149
RBM47	-1.46987	4.47079e-146	2.01942e-143
STT3B	-0.945472	1.13853e-140	5.01408e-138
PDIA4	-0.726886	4.00464e-137	1.72063e-134
NARS	-1.14918	5.43628e-137	2.28013e-134
MAGT1	-1.61104	2.03611e-136	8.34142e-134
DUSP8	2.23128	2.34913e-136	9.40508e-134
STMN3	1.40632	8.61236e-135	3.37145e-132
PCM1	-1.30374	5.49468e-134	2.10422e-131
NR4A1	2.29512	4.79213e-133	1.79613e-130
ELL2	-0.959695	6.84369e-133	2.51163e-130
TNRC6A	1.26381	1.32282e-132	4.75566e-130
SLC45A3	-1.14357	2.94288e-132	1.03684e-129
HTATSF1	-2.00789	3.07353e-132	1.06163e-129
HOOK1	-1.76377	1.10982e-131	3.75973e-129
ZBTB10	-0.924152	1.26394e-130	4.20104e-128
SMIM14	-1.18186	3.57245e-130	1.16541e-127
KIFAP3	-1.7707	6.20821e-129	1.98843e-126
HSPD1	-0.814696	3.12591e-128	9.83323e-126
THBS1	-1.19123	1.52497e-126	4.71297e-124
ANP32B	-1.19742	4.77753e-126	1.45105e-123
AKAP9	-1.07527	1.32831e-121	3.96602e-119
HMGN5	-1.57351	1.96586e-120	5.77176e-118
NFIB	-1.11662	3.40679e-120	9.83836e-118
PELP1	-1.34439	5.72927e-120	1.62785e-117
SLC38A2	0.648919	3.24328e-119	9.06882e-117
BAZ1B	-1.07615	5.42801e-119	1.49406e-116
DHRS2	1.24748	1.33078e-116	3.60662e-114
VEZT	-1.53374	1.13056e-115	3.01756e-113
CALM1	-0.884269	1.38461e-115	3.64049e-113
BZW2	-1.30847	1.59931e-114	4.14315e-112
PPAP2A	-0.883847	5.72676e-114	1.46207e-111
LUC7L3	-1.50158	7.28991e-114	1.83456e-111
RBBP8	-2.0071	1.6334e-113	4.05267e-111
HNRNPR	-0.954836	2.41689e-112	5.91331e-110
SLC30A1	1.29354	4.39323e-112	1.06015e-109
RPS12	-0.951455	1.36092e-111	3.23972e-109
PVRL1	1.21727	1.641e-111	3.85438e-109
TRUB1	-1.77827	7.63994e-110	1.77086e-107
UNC13A	1.28775	3.76749e-109	8.61922e-107
ATAD2	-1.06038	5.94828e-109	1.3434e-106
MON1B	0.883349	1.10652e-108	2.4674e-106
C6orf62	-1.21803	6.44042e-108	1.41818e-105
RBM25	-1.19657	8.00651e-108	1.74127e-105
HSPA5	-0.66903	1.56539e-107	3.36291e-105
RRM2B	-1.24213	1.40533e-106	2.98268e-104
STARD3NL	-1.48272	1.67169e-106	3.50577e-104
PTP4A1	0.719604	2.00035e-106	4.14566e-104
CELF3	1.98341	2.30697e-103	4.72554e-101
AIDA	-1.68239	1.54342e-102	3.12515e-100
PSMA7	-1.00751	2.42678e-102	4.85797e-100
JUN	1.46066	3.734e-102	7.39081e-100
GOLGA4	-1.18696	8.60105e-101	1.68351e-98
HOXB13	-0.821326	1.39475e-99	2.69999e-97
CHD4	-1.05164	1.53423e-99	2.93772e-97
KLK4	-0.796749	4.05903e-99	7.68858e-97
TACC1	-1.72953	1.16019e-98	2.17425e-96
ATRX	-1.54048	1.08866e-96	2.01873e-94
USO1	-0.968249	1.70383e-96	3.12654e-94
GTPBP4	-1.12332	6.05237e-94	1.09916e-91
RDX	-1.09948	3.32861e-92	5.98334e-90
STEAP2	-1.00724	1.65045e-91	2.93679e-89
PLAGL2	1.36651	1.93413e-91	3.40717e-89
NUCB2	-1.35735	2.9521e-90	5.14893e-88
ANP32E	-0.840496	3.88409e-89	6.70806e-87
ZHX1	-1.4025	7.99976e-89	1.36819e-86
FAM35A	-1.59454	4.92072e-88	8.33495e-86
WSB2	-0.984514	5.02821e-88	8.4359e-86
UBE3A	-1.11595	4.33562e-87	7.20531e-85
TMEM245	0.927554	1.80064e-86	2.96449e-84
TNFRSF12A	2.43664	1.02037e-84	1.66433e-82
PTCH1	-1.28063	1.43337e-84	2.31654e-82
HEATR3	-1.75753	2.13712e-84	3.42249e-82
AMOTL2	2.0358	4.13089e-84	6.55584e-82
KARS	-0.9867	9.28817e-84	1.4609e-81
TMF1	-1.41919	7.56638e-83	1.17955e-80
ABHD10	-1.09064	2.93909e-82	4.54167e-80
ZCRB1	-1.40651	1.1029e-81	1.68946e-79
IFNAR1	-1.27281	1.85649e-81	2.8193e-79
ATG3	-1.50987	3.00411e-81	4.52311e-79
PMEPA1	-1.05547	3.3183e-81	4.95383e-79
CRNKL1	-1.63201	6.0733e-80	8.99052e-78
PRR13	-1.07354	7.19831e-80	1.05671e-77
TMEM38B	-1.59433	1.08414e-79	1.57837e-77
NCOR1	-0.982588	1.09692e-79	1.58388e-77
BAZ1A	-1.2044	2.3882e-79	3.42037e-77
USP1	-1.1773	7.57694e-79	1.07641e-76
LXN	1.55192	2.52773e-78	3.56228e-76
EFCAB14	-1.17512	6.49052e-78	9.07436e-76
H1F0	0.720425	1.16068e-77	1.60996e-75
LMLN	-1.73117	1.73338e-77	2.38556e-75
PDIA6	-0.769986	1.28729e-76	1.7579e-74
GPATCH4	-1.05266	3.05726e-76	4.14283e-74
RANBP2	-1.08458	4.98428e-76	6.70253e-74
BMP2	1.15764	9.40872e-76	1.25564e-73
TM7SF3	0.70764	3.72432e-75	4.9329e-73
TMEM180	1.16616	1.10838e-74	1.4571e-72
ATG9A	1.00516	1.16243e-74	1.51684e-72
CBX3	-0.743385	1.23744e-74	1.60285e-72
FAM8A1	-1.31242	1.31884e-74	1.69582e-72
TMEM2	1.03726	2.09502e-74	2.67434e-72
FAM84A	0.999169	4.37159e-74	5.50071e-72
C8orf4	2.71952	4.34827e-74	5.50071e-72
SPTY2D1	-1.71104	7.77375e-74	9.71223e-72
THAP5	-0.962301	1.45461e-73	1.80454e-71
BDP1	-1.16088	3.69517e-73	4.55204e-71
SLAIN1	0.98281	8.43892e-73	1.03236e-70
ZFAND1	-1.08612	9.56096e-71	1.16156e-68
HSPB1	0.678341	6.74953e-70	8.14381e-68
TMEM43	0.948898	7.04502e-69	8.44252e-67
CLIC4	-0.928302	7.92779e-69	9.43621e-67
CEP63	-1.95525	8.84526e-69	1.04576e-66
CCDC104	-1.60354	1.02319e-68	1.20163e-66
TATDN3	-1.37137	1.21598e-68	1.41859e-66
MON2	-0.965136	1.96747e-68	2.28019e-66
ACADSB	-1.42204	2.29746e-68	2.64524e-66
MATR3	-0.672191	2.72711e-68	3.11953e-66
TCEB3	-1.03978	3.28999e-68	3.73913e-66
GDF15	0.98304	4.06132e-68	4.58616e-66
PDK4	0.828101	4.26923e-68	4.79024e-66
HMMR	-1.26448	4.61707e-68	5.14774e-66
CAT	-0.77401	1.19002e-67	1.31846e-65
CHD1L	-0.987645	2.30699e-67	2.53999e-65
C6orf120	1.00334	4.3072e-67	4.71277e-65
TUSC2	0.999179	4.35184e-67	4.73222e-65
TDG	-0.906572	7.86417e-67	8.49909e-65
EEA1	-1.35175	8.08704e-67	8.68666e-65
HSP90AA1	-0.532641	1.14287e-66	1.22016e-64
MKNK2	0.727928	3.33412e-66	3.53819e-64
GXYLT1	-1.09831	4.52585e-66	4.77409e-64
CTDSP2	0.77493	5.04545e-66	5.29052e-64
IMPDH2	-0.672989	8.19536e-66	8.54257e-64
CDC42	-0.771955	1.38626e-65	1.43649e-63
PLA2G12A	-1.4194	1.64366e-65	1.69325e-63
PTMS	-0.645785	3.05686e-65	3.13079e-63
FBXO9	-1.19472	6.10489e-65	6.2164e-63
FLRT3	1.81721	1.44591e-64	1.46386e-62
KRR1	-1.14993	1.71861e-64	1.73001e-62
EXTL3	0.873874	3.08445e-64	3.08725e-62
SRRM1	-0.98491	3.66823e-64	3.65082e-62
STEAP1	-0.895501	7.56907e-64	7.49083e-62
ATF3	1.19884	1.14736e-63	1.12916e-61
HYOU1	-0.59863	2.04898e-63	2.00527e-61
DEK	-0.774449	2.95435e-63	2.87535e-61
RCAN3	-1.33319	9.66982e-63	9.35953e-61
CALM3	-0.551234	3.0561e-62	2.94187e-60
WAC-AS1	-1.76126	3.38943e-62	3.24501e-60
BSN	1.43499	3.66677e-62	3.49156e-60
EIF3J	-1.05228	8.78047e-62	8.31595e-60
PFDN4	-2.37864	1.14139e-61	1.07522e-59
ERLIN2	-0.743964	1.42269e-61	1.33309e-59
EFR3A	-1.30959	1.72991e-61	1.61238e-59
KIAA1143	-0.997447	2.24203e-61	2.07872e-59
TP53BP2	-1.47974	4.33222e-61	3.99562e-59
SLC25A3	-0.646634	6.17116e-61	5.66204e-59
MAOA	-0.701396	7.98404e-61	7.2874e-59
TNFRSF21	0.765272	1.01194e-60	9.18881e-59
ADAMTS1	0.894756	1.61218e-60	1.45642e-58
YWHAE	-0.526039	2.01099e-60	1.80743e-58
PAIP2	-1.28598	2.03815e-60	1.82066e-58
EHBP1	-0.887698	2.04638e-60	1.82066e-58
FAM129A	-1.4453	3.10134e-60	2.74539e-58
PLXNB2	0.624761	1.05493e-59	9.29182e-58
PHGDH	-0.853333	1.36886e-59	1.19969e-57
OSBPL8	-0.789273	2.85607e-59	2.49072e-57
POLR3GL	-2.18371	3.91533e-59	3.39765e-57
FKBP5	-0.711767	4.96073e-59	4.28374e-57
GPRC5A	2.00098	8.80613e-59	7.56726e-57
GRSF1	-0.683499	1.03353e-58	8.83816e-57
CDC42BPB	-1.25929	1.68745e-58	1.43605e-56
CAST	-1.06415	1.71715e-58	1.45429e-56
EPHA7	0.940282	1.86466e-58	1.57167e-56
LEO1	-1.63704	3.49466e-58	2.93152e-56
GLUL	-1.05707	6.90345e-58	5.76357e-56
HOOK3	-1.45526	1.2908e-57	1.07258e-55
PHLDA2	-1.1699	1.39458e-57	1.15338e-55
ZMYND11	-0.957378	1.60744e-57	1.32321e-55
CCAR1	-0.927028	4.09301e-57	3.35361e-55
TRIM44	-1.25692	4.43867e-57	3.61998e-55
ZFP91	-0.814528	6.27169e-57	5.09134e-55
TSPYL4	-0.986075	9.45981e-57	7.64422e-55
BPTF	-1.26933	1.01541e-56	8.16775e-55
SKAP2	-1.2118	1.05567e-56	8.45301e-55
CASC4	-0.924687	2.33738e-56	1.86314e-54
N4BP2	-1.85477	2.60552e-56	2.06752e-54
SRPK2	-1.03773	2.84936e-56	2.25087e-54
FAM115A	-0.910447	3.29873e-56	2.59421e-54
RCN1	-0.967449	4.23474e-56	3.31552e-54
GIGYF2	-0.956176	4.46716e-56	3.48202e-54
URI1	-1.12884	6.91955e-56	5.36981e-54
NOP58	-0.921414	1.12399e-55	8.6843e-54
IPO7	-0.695836	2.51847e-55	1.93735e-53
LIMA1	-0.972098	4.50326e-55	3.4491e-53
KTN1	-0.825888	1.89692e-54	1.44659e-52
RHOBTB1	1.15741	2.64697e-54	2.00987e-52
PAFAH1B2	-0.968351	3.75944e-54	2.84233e-52
TRIQK	-1.77134	6.55672e-54	4.93603e-52
ERGIC2	-1.14602	1.11943e-53	8.39142e-52
CBX5	0.588935	2.03312e-53	1.5176e-51
SERPINB1	-0.881821	4.11721e-53	3.06029e-51
CRKL	0.679107	4.95925e-53	3.67068e-51
OSTC	-1.00193	5.1304e-53	3.78147e-51
SYNCRIP	-0.72143	5.34595e-53	3.92393e-51
MAPK4	1.5149	5.97924e-53	4.37055e-51
NRBP1	1.0694	6.23423e-53	4.53811e-51
PDE3B	-1.59884	7.91971e-53	5.7413e-51
SH2D4A	-1.19189	1.44996e-52	1.04682e-50
KAT2B	-1.86808	1.82796e-52	1.31434e-50
MME	-0.79998	2.86069e-52	2.04854e-50
GTF3C1	-0.767233	6.72402e-52	4.79556e-50
UBN1	-1.18696	1.86184e-51	1.32251e-49
DNTTIP2	-1.16089	2.27925e-51	1.6125e-49
LRRFIP1	-0.902397	3.13012e-51	2.20561e-49
PNPLA6	0.750099	5.89902e-51	4.14013e-49
ELF3	0.916671	6.11509e-51	4.27474e-49
PLA2G7	-1.11455	8.4169e-51	5.86056e-49
PURB	0.651896	1.09013e-50	7.56055e-49
ZNF638	-0.847991	1.92009e-50	1.32644e-48
ABCF2	-0.703878	2.07231e-50	1.42601e-48
KLK2	-1.53497	2.7322e-50	1.87278e-48
SUZ12	-0.939711	3.79523e-50	2.59135e-48
SLTM	-0.990513	4.0223e-50	2.73578e-48
NUP93	-0.590713	4.79174e-50	3.24659e-48
PEG10	0.500441	6.57102e-50	4.43506e-48
LRRC8A	-0.514256	7.60559e-50	5.11375e-48
FOLH1	-0.642332	1.57129e-49	1.05246e-47
ARNT	-0.969466	1.64816e-49	1.09977e-47
C11orf95	1.18211	1.66077e-49	1.10401e-47
PRSS23	0.852496	1.99652e-49	1.3222e-47
LAMC1	0.578014	2.81487e-49	1.85718e-47
DNAJA1	-0.613683	2.90767e-49	1.91125e-47
MSL3	-1.67615	2.9327e-49	1.92054e-47
CCNH	-1.06253	3.32246e-49	2.16772e-47
CDC42BPA	-0.843095	4.47738e-49	2.91046e-47
PPP3CB	-1.24745	5.03403e-49	3.26028e-47
RRM2	0.687295	7.18637e-49	4.63719e-47
MTHFD2	-0.847125	8.47232e-49	5.44702e-47
SUCO	-0.835784	8.6987e-49	5.57223e-47
ZNF107	-1.29349	1.00197e-48	6.39516e-47
MCM4	-0.562909	1.25957e-48	8.01031e-47
MANF	-0.581212	1.38561e-48	8.78021e-47
FAS	1.26561	1.40034e-48	8.84174e-47
KIAA1432	1.11808	2.10311e-48	1.32316e-46
ATP6V1B2	0.64552	2.93451e-48	1.83965e-46
ZFAND6	-1.17461	3.20768e-48	2.00378e-46
CEP290	-1.76424	3.4991e-48	2.17809e-46
LARP4	-0.624595	3.81548e-48	2.36667e-46
TPRG1L	0.883547	5.25228e-48	3.24646e-46
SLC25A30	-1.46408	5.77046e-48	3.55428e-46
HNRNPU	-0.443566	1.89641e-47	1.16402e-45
FLNA	0.758246	4.79331e-47	2.93191e-45
DENND4B	0.611081	5.35166e-47	3.26211e-45
CDC25B	0.792765	6.72188e-47	4.08319e-45
TMEM127	0.784897	1.32389e-46	8.01429e-45
TIMELESS	-0.68836	1.40936e-46	8.50251e-45
TNFSF15	1.03489	1.45007e-46	8.71823e-45
KIAA2018	-1.11683	2.01292e-46	1.20611e-44
CNTRL	-1.36324	2.48162e-46	1.4819e-44
MAPK8IP2	0.824457	4.24599e-46	2.52694e-44
CEBPZ	-1.03383	4.31428e-46	2.55893e-44
TADA3	-0.729188	7.24075e-46	4.2803e-44
DVL3	0.6072	1.02972e-45	6.06673e-44
IBTK	-0.735771	1.33819e-45	7.85782e-44
FKBP3	-1.22232	1.43824e-45	8.41727e-44
C19orf48	-0.566163	1.89289e-45	1.10415e-43
SYNRG	-1.05004	2.50073e-45	1.45389e-43
RBBP5	-1.1491	4.96579e-45	2.87755e-43
CSRNP2	-0.787971	5.27267e-45	3.04536e-43
TCEA1	-0.708276	6.21179e-45	3.57604e-43
BOLA3	-1.05086	6.58592e-45	3.77908e-43
EPDR1	-0.929419	8.97063e-45	5.13073e-43
AMMECR1	-1.13705	9.60874e-45	5.47791e-43
CHUK	-1.18467	1.05276e-44	5.98238e-43
AQP3	-0.980057	1.20779e-44	6.84132e-43
PSD3	0.988089	2.40653e-44	1.35876e-42
VMA21	0.932599	2.58371e-44	1.45414e-42
ERI2	-1.16221	2.99258e-44	1.6789e-42
CCND1	0.386423	4.44055e-44	2.48332e-42
KLHL28	1.1326	5.43235e-44	3.02836e-42
C1orf51	-0.707334	5.8061e-44	3.22651e-42
CEP170B	0.601145	6.60232e-44	3.65744e-42
KDM5A	-0.807654	9.1227e-44	5.0374e-42
MMP24	1.75487	9.15059e-44	5.0374e-42
TMEM64	0.620815	9.50072e-44	5.21385e-42
IMPDH1	0.594685	1.20232e-43	6.57767e-42
SHISA5	0.555317	1.55335e-43	8.47176e-42
TFRC	0.423987	1.7037e-43	9.26307e-42
SERPINE2	-2.07539	1.79767e-43	9.74394e-42
CHPF	0.810416	1.82272e-43	9.84942e-42
BBC3	0.820599	1.86893e-43	1.00682e-41
REST	-0.840489	1.91391e-43	1.02791e-41
CD9	-0.678396	1.94846e-43	1.04328e-41
GPHN	-1.1797	2.96501e-43	1.58278e-41
CAPN15	0.841608	3.43737e-43	1.82939e-41
BAZ2A	-0.71864	6.66399e-43	3.53593e-41
GATA2	-0.571541	6.68894e-43	3.53851e-41
SF3B2	-0.565186	7.11274e-43	3.75144e-41
ZNF681	-1.35589	7.21407e-43	3.79353e-41
SYP	1.46854	1.0158e-42	5.32569e-41
C7orf73	-0.907253	1.28403e-42	6.71203e-41
C7orf63	-1.67807	1.57976e-42	8.23344e-41
NUP37	-1.18135	2.65161e-42	1.3779e-40
PLCB1	-1.23724	2.75317e-42	1.42647e-40
DDX10	-1.17469	2.91574e-42	1.50627e-40
LONRF1	-1.1494	2.98491e-42	1.53749e-40
RPS6KA3	-1.01574	4.53059e-42	2.31336e-40
ACSL3	-0.701542	4.51989e-42	2.31336e-40
SIK1	1.29727	4.52871e-42	2.31336e-40
RAB3IP	-0.915898	4.66672e-42	2.37598e-40
RABEP1	-0.866546	5.42228e-42	2.7527e-40
RSPH3	-1.53661	5.97322e-42	3.01502e-40
CCNG2	-1.34668	5.96129e-42	3.01502e-40
SLC35F5	-1.28972	6.23981e-42	3.14058e-40
RFK	-1.02597	7.62709e-42	3.82788e-40
NONO	-0.44152	7.7204e-42	3.86371e-40
RAP2B	0.986918	8.53142e-42	4.25749e-40
CD2AP	-0.615662	9.70024e-42	4.8271e-40
PHF14	-0.983473	1.03551e-41	5.13845e-40
FYCO1	0.75514	1.48882e-41	7.36714e-40
SBF1	0.548728	2.89295e-41	1.42642e-39
MAPKAPK3	0.897973	2.89884e-41	1.42642e-39
UBA5	-0.797021	2.96341e-41	1.45413e-39
MTDH	-0.485633	2.97227e-41	1.45443e-39
SLC6A8	0.572987	3.29571e-41	1.60823e-39
HERPUD1	-0.625403	6.82947e-41	3.32342e-39
TUFT1	0.905105	6.92122e-41	3.3588e-39
ZNF664	-0.492367	1.00893e-40	4.88279e-39
MAGEA4	-0.527521	1.05911e-40	5.11158e-39
FOXK1	0.667796	1.2092e-40	5.82001e-39
GNL3	-0.597206	1.55513e-40	7.46463e-39
SMARCE1	-1.06927	1.66635e-40	7.97675e-39
RNF20	-0.90678	2.244e-40	1.07128e-38
CDS2	0.89133	2.37541e-40	1.13095e-38
NACC2	0.879155	2.73263e-40	1.29752e-38
ARHGEF37	-0.762068	3.16068e-40	1.49673e-38
BAK1	0.894854	4.00499e-40	1.89147e-38
PPFIA1	-0.905245	5.59847e-40	2.63697e-38
PHACTR4	-1.12147	6.61111e-40	3.10564e-38
SETD7	-0.714866	6.77618e-40	3.17471e-38
RAB14	-0.63223	1.23003e-39	5.74754e-38
BTG3	0.817438	1.52545e-39	7.10909e-38
ZYX	0.835357	1.61003e-39	7.48347e-38
JOSD1	0.748843	1.66854e-39	7.73498e-38
PAPSS1	-0.540892	2.33057e-39	1.07757e-37
MAP9	-1.14008	2.77069e-39	1.27771e-37
DCP1A	0.579188	3.01963e-39	1.38887e-37
VPS25	-1.07286	3.31831e-39	1.52227e-37
MTR	-0.8456	3.69079e-39	1.68875e-37
SOAT1	-0.863878	3.79768e-39	1.73316e-37
PHLDB2	-1.14753	4.54669e-39	2.06963e-37
SEC61A1	0.411215	4.69021e-39	2.12945e-37
ASNS	-0.539678	5.06333e-39	2.29295e-37
E2F7	0.92719	5.09033e-39	2.29926e-37
ACBD5	-0.907144	6.44699e-39	2.90461e-37
NEDD4	-1.81926	6.65143e-39	2.98907e-37
PCNP	-0.536198	6.92048e-39	3.10207e-37
MPRIP	-0.638689	7.63548e-39	3.41387e-37
CDK5RAP2	-0.952345	1.06378e-38	4.7442e-37
FBXL19-AS1	-1.76859	1.08361e-38	4.82043e-37
GCFC2	-1.06469	1.55047e-38	6.87988e-37
WDR82	0.486726	1.61244e-38	7.13686e-37
CBX6	0.560923	1.78332e-38	7.87343e-37
ATF6	-0.997731	2.3183e-38	1.02098e-36
YARS	-0.65536	2.70474e-38	1.1882e-36
ZMAT3	0.890045	2.85923e-38	1.25294e-36
RCN2	-0.639192	3.12069e-38	1.36412e-36
DERL3	-1.21211	3.38544e-38	1.47618e-36
ZBTB4	0.755022	4.83862e-38	2.10462e-36
RPS6KC1	-0.789054	4.96184e-38	2.1529e-36
AMD1	-0.59647	7.5873e-38	3.28398e-36
RNF38	0.988716	7.83112e-38	3.3812e-36
TRAK2	-1.08006	1.01772e-37	4.38341e-36
CTSA	0.688506	1.06945e-37	4.59499e-36
CROT	0.593861	1.11376e-37	4.77373e-36
DDI2	-0.841841	1.2741e-37	5.44769e-36
ARID4B	-0.766342	2.08361e-37	8.88736e-36
CD46	-0.497474	3.15862e-37	1.34402e-35
TXLNA	0.576701	3.88375e-37	1.64858e-35
MORF4L2	-0.564106	3.95891e-37	1.67645e-35
HMGA1	0.926388	4.78827e-37	2.02279e-35
ALDH1A1	0.503352	6.36598e-37	2.68285e-35
GHR	-1.61878	6.61303e-37	2.78032e-35
HSPB8	1.25413	7.44854e-37	3.12413e-35
PTPN14	0.891968	8.38227e-37	3.50741e-35
ROBO1	-0.701709	8.686e-37	3.62589e-35
DUSP3	0.662951	1.13211e-36	4.7147e-35
GPBP1L1	-0.649032	1.22193e-36	5.07679e-35
ARL5B	0.768921	1.92196e-36	7.96642e-35
PSIP1	-0.694067	2.15534e-36	8.91277e-35
AEN	0.6388	2.36105e-36	9.74058e-35
KIAA1147	-1.08003	3.02748e-36	1.24608e-34
HSP90AB1	-0.335616	3.30699e-36	1.35795e-34
SUDS3	-0.588058	5.81914e-36	2.38395e-34
STOM	0.513437	6.15828e-36	2.51704e-34
ASNSD1	-0.93348	6.55847e-36	2.6744e-34
OAT	0.784601	7.89964e-36	3.21386e-34
ZNF138	-1.51421	9.09467e-36	3.69151e-34
MAP2K3	0.595735	9.6617e-36	3.91265e-34
POM121	0.623702	9.86961e-36	3.98769e-34
PERP	-0.460481	1.20216e-35	4.84604e-34
HSPA2	-1.13112	1.3846e-35	5.56876e-34
BCLAF1	-0.547137	1.49641e-35	6.00471e-34
AHR	0.983064	1.54985e-35	6.20505e-34
NRD1	-0.643699	1.69447e-35	6.76865e-34
XPOT	-0.565076	1.95533e-35	7.79301e-34
SYNGR2	0.513125	2.00742e-35	7.98253e-34
CREBL2	-0.797692	2.17075e-35	8.61259e-34
SKIV2L2	-0.772453	2.20226e-35	8.71798e-34
TOM1L1	-0.943604	2.89772e-35	1.14454e-33
ATP11B	-0.719047	3.43534e-35	1.35385e-33
FDXR	0.74729	4.23555e-35	1.66548e-33
AFG3L2	-0.714387	5.13037e-35	2.01284e-33
UBE3C	-0.481205	5.18519e-35	2.02983e-33
PIK3R1	-1.04781	7.5611e-35	2.95336e-33
WDR44	0.797648	7.9932e-35	3.11523e-33
SERPINH1	0.860243	8.11796e-35	3.15687e-33
ZNF680	-1.45487	9.1862e-35	3.56441e-33
ZNF91	-0.964845	9.52433e-35	3.68749e-33
FAM177A1	-1.01186	1.0261e-34	3.964e-33
RALGAPA2	-1.5127	1.31791e-34	5.08015e-33
PPP1R15B	0.597838	2.51061e-34	9.65652e-33
FAM160B1	1.06327	3.47598e-34	1.33405e-32
IPO5	-0.463687	5.13336e-34	1.96585e-32
DHX29	-0.850333	7.58322e-34	2.89774e-32
SEPP1	-1.24161	7.64518e-34	2.9151e-32
WDR34	-0.783208	7.75795e-34	2.95171e-32
GALNT3	-0.812812	9.79619e-34	3.71917e-32
FOSB	2.4401	1.16664e-33	4.4197e-32
DSEL	0.745254	1.42856e-33	5.40031e-32
FAM96A	-0.985349	1.49935e-33	5.6558e-32
SLITRK1	1.83551	1.70676e-33	6.42442e-32
ZNF721	-1.07017	1.88e-33	7.06142e-32
FAM155B	1.14865	2.99671e-33	1.12319e-31
NCS1	0.79619	3.33345e-33	1.24675e-31
KIF14	-1.06475	3.88107e-33	1.44849e-31
STK35	0.611728	4.33668e-33	1.61512e-31
SESN2	0.741813	4.36322e-33	1.62157e-31
C9orf40	-1.52878	5.44905e-33	2.02085e-31
TMX4	-0.631067	5.6071e-33	2.07075e-31
NFKBIZ	0.599912	5.60382e-33	2.07075e-31
FBXW2	0.619056	5.68055e-33	2.09348e-31
SEC24A	-0.88155	6.10001e-33	2.24338e-31
FAM60A	0.467587	6.93206e-33	2.54407e-31
ADRBK2	-2.03975	7.37456e-33	2.70084e-31
ST14	0.573527	7.63371e-33	2.78995e-31
PRKRIR	-0.890029	7.69874e-33	2.80789e-31
NDUFB2	-0.703703	1.0573e-32	3.84823e-31
KIAA1598	-1.10018	1.09285e-32	3.9694e-31
PIK3CA	-1.19931	1.10621e-32	4.00968e-31
GOLGB1	-0.781329	2.46329e-32	8.89209e-31
GBAS	-0.642579	2.4591e-32	8.89209e-31
CEP97	-0.743448	2.76024e-32	9.94362e-31
CENPU	-1.05258	3.2266e-32	1.16e-30
TMUB1	0.575372	3.99667e-32	1.43392e-30
HP1BP3	-0.51957	4.70478e-32	1.68454e-30
DCAF7	-0.485335	4.91255e-32	1.75536e-30
NUP210	0.520437	4.99064e-32	1.77966e-30
CLINT1	-0.680894	5.93953e-32	2.11375e-30
SDC2	-0.840133	5.95615e-32	2.11539e-30
HDAC2	-0.531712	6.37056e-32	2.25802e-30
ING3	-1.25201	7.62428e-32	2.69698e-30
ATIC	-0.553779	1.14232e-31	4.0327e-30
NIPBL	-0.812728	1.27773e-31	4.50169e-30
TRIAP1	0.638141	1.35555e-31	4.76633e-30
ATF1	-1.0406	2.05101e-31	7.19732e-30
MPHOSPH10	-0.897053	2.30821e-31	8.08378e-30
PRUNE2	-1.15994	2.71045e-31	9.47366e-30
ZNF714	-1.10372	3.12815e-31	1.0912e-29
RNF44	0.658647	3.47993e-31	1.21151e-29
RNF4	0.6264	3.48966e-31	1.2125e-29
RPL7L1	-0.455155	5.12645e-31	1.77771e-29
TPM3	-0.426295	5.23092e-31	1.80827e-29
NABP2	0.581444	5.23513e-31	1.80827e-29
S100A10	-0.529496	5.79653e-31	1.99827e-29
BCR	0.635146	5.96572e-31	2.05258e-29
UTP14A	-0.93468	6.23997e-31	2.14275e-29
ZFP36L1	0.578951	6.65176e-31	2.27972e-29
FEZ2	-1.51265	6.91075e-31	2.36388e-29
ERO1L	0.68953	9.56074e-31	3.26399e-29
LCOR	0.757272	1.02283e-30	3.48513e-29
EIF3E	-0.479389	1.23861e-30	4.21222e-29
GLO1	-0.500532	1.27582e-30	4.3304e-29
AR	-0.544457	1.51113e-30	5.11925e-29
ROCK1	-0.720917	1.66423e-30	5.62708e-29
DNAJC16	0.791683	1.73892e-30	5.86835e-29
CTNNA1	-0.39119	2.05825e-30	6.93273e-29
ALDH3A2	-0.397486	3.29791e-30	1.1087e-28
POMGNT1	-0.591229	3.3158e-30	1.11259e-28
GPM6A	0.762165	3.77031e-30	1.2627e-28
HMGB2	-0.559246	3.82448e-30	1.27841e-28
ADI1	-0.554492	3.95111e-30	1.31823e-28
HIST1H2BK	-1.32245	4.37292e-30	1.45621e-28
MYO1C	0.404089	5.0638e-30	1.68309e-28
GNPNAT1	-0.700221	5.15559e-30	1.71037e-28
DAG1	0.518296	5.4089e-30	1.79104e-28
STT3A	-0.463338	7.16016e-30	2.36648e-28
SNX3	-0.76875	7.29292e-30	2.40584e-28
KLC2	0.543823	8.32617e-30	2.74157e-28
AGAP2	1.39224	8.65685e-30	2.84513e-28
ATP5B	-0.373463	9.23765e-30	3.03036e-28
SCOC	-0.70834	9.31937e-30	3.05149e-28
SLC7A11	-0.715636	9.46851e-30	3.09457e-28
CCDC117	-0.898042	9.79892e-30	3.19663e-28
SLAIN2	-0.585511	1.06893e-29	3.48063e-28
TNFAIP1	0.824049	1.1227e-29	3.64899e-28
USP12	-1.01913	1.14593e-29	3.71761e-28
SMAD5	-0.764002	1.19104e-29	3.85687e-28
DSP	-0.745063	1.6774e-29	5.42186e-28
TBC1D13	0.83564	1.71967e-29	5.5483e-28
FAM214B	0.814175	1.89928e-29	6.11659e-28
LIMK1	0.697736	2.25705e-29	7.25551e-28
SAP18	-0.649708	2.28265e-29	7.32445e-28
GAN	0.876661	2.31403e-29	7.41162e-28
NMD3	-0.701212	2.51827e-29	8.05114e-28
MGAT1	0.588269	2.55572e-29	8.15608e-28
STK40	0.601173	2.62324e-29	8.35643e-28
RP11-313J2.1	-1.67059	2.65789e-29	8.45152e-28
AP001816.1	-1.08869	3.07569e-29	9.7624e-28
MTA2	0.49241	3.48095e-29	1.10289e-27
STX3	0.776878	3.56846e-29	1.12858e-27
ZNF253	-1.23761	3.70399e-29	1.16935e-27
GTF2A1	-0.761803	3.82501e-29	1.20539e-27
ZNF92	-1.14433	3.84429e-29	1.20931e-27
RP11-421F16.3	0.897856	3.85582e-29	1.21077e-27
DRAP1	-0.791178	4.27705e-29	1.34065e-27
CSPP1	-0.949104	4.42246e-29	1.38377e-27
PLBD2	0.969655	4.7532e-29	1.48462e-27
NEU1	0.668753	5.11854e-29	1.5959e-27
LEMD3	-0.767324	5.62501e-29	1.75071e-27
PIKFYVE	0.685949	6.86947e-29	2.13426e-27
ZNF678	-0.797355	7.02467e-29	2.17729e-27
MCCC2	-0.404374	7.03269e-29	2.17729e-27
PIGK	-0.711892	7.14589e-29	2.20846e-27
LSM1	-1.55397	7.68949e-29	2.3723e-27
UGP2	-0.700174	7.96663e-29	2.4535e-27
RFC1	-0.731276	9.55903e-29	2.93878e-27
MRPL45	-0.971552	9.84915e-29	3.02269e-27
IRAK4	-0.965465	9.98637e-29	3.05948e-27
FEM1C	0.774514	1.01767e-28	3.11238e-27
EFNA5	-0.852535	1.10974e-28	3.38806e-27
BCAT2	0.517379	1.12735e-28	3.43589e-27
MMP16	0.655163	1.3709e-28	4.17094e-27
SNX5	-0.681485	1.44185e-28	4.37924e-27
RABL6	-0.532279	1.51517e-28	4.594e-27
TMEM178B	0.806568	1.59498e-28	4.82768e-27
NSA2	-0.815256	1.70904e-28	5.16405e-27
ZNF281	0.688972	1.81697e-28	5.48077e-27
USP3	0.795325	1.86619e-28	5.61963e-27
TIPARP	0.904569	1.96029e-28	5.89291e-27
MAPK8IP1	0.890323	2.00204e-28	6.00817e-27
CTNNBIP1	-1.00356	2.02829e-28	6.0766e-27
SLC25A36	-0.704796	2.2035e-28	6.5903e-27
FAM169A	-1.16458	2.55025e-28	7.60297e-27
CLN8	0.855218	2.55073e-28	7.60297e-27
DIAPH2	-1.37258	2.65627e-28	7.90419e-27
GOLIM4	-0.649228	2.95378e-28	8.77467e-27
DDAH1	-0.45421	3.24328e-28	9.61844e-27
ARL6IP5	-0.646991	3.26254e-28	9.65931e-27
LIMD1	-0.53074	3.67201e-28	1.08534e-26
NFIC	-0.781343	3.89636e-28	1.14972e-26
KIAA0368	-0.53789	4.24012e-28	1.24906e-26
DNAL1	-1.10313	4.93657e-28	1.4518e-26
BMPR1A	-1.05983	5.0372e-28	1.47892e-26
ZNF141	-1.25608	5.13496e-28	1.50511e-26
SART3	-0.59988	7.28562e-28	2.13195e-26
PARP9	-0.72921	7.3018e-28	2.13314e-26
EPN2	-1.25258	7.4442e-28	2.17114e-26
FZD6	0.552289	9.899e-28	2.88233e-26
MCL1	0.33418	1.12135e-27	3.25968e-26
SPATA2	1.11834	1.21805e-27	3.53497e-26
CEP70	-1.24066	1.22572e-27	3.55135e-26
C10orf118	-0.737765	1.26744e-27	3.66621e-26
ACTR3	-0.454699	1.27711e-27	3.68814e-26
KREMEN2	0.917288	1.6281e-27	4.69406e-26
ZNF254	-1.24743	1.71638e-27	4.94048e-26
UBQLN4	0.442381	1.95525e-27	5.61888e-26
UBE2D3	0.412924	1.96391e-27	5.63456e-26
BRD3	-1.01418	1.97943e-27	5.66985e-26
NIPA2	-0.698205	2.17946e-27	6.23269e-26
LARS	-0.516235	2.19399e-27	6.26408e-26
ZNFX1	0.832699	2.32809e-27	6.63619e-26
RP11-571M6.8	1.81706	2.96824e-27	8.44726e-26
ATP5C1	-0.524111	3.04678e-27	8.65678e-26
NOC3L	-1.01498	3.65607e-27	1.03712e-25
CASC7	0.578344	3.70018e-27	1.04795e-25
MYH9	0.55249	3.84908e-27	1.08837e-25
SMIM13	0.777857	4.22661e-27	1.1932e-25
FNDC3A	-0.713243	4.48675e-27	1.26462e-25
FAM216A	-0.831364	4.94061e-27	1.39032e-25
SLC25A40	-1.00506	5.15981e-27	1.44969e-25
PPM1G	-0.514258	6.02506e-27	1.69009e-25
NPLOC4	0.492679	6.19905e-27	1.73613e-25
PHTF2	0.495204	6.67951e-27	1.86772e-25
VPS36	-0.705543	7.25108e-27	2.02433e-25
GLS2	0.983119	7.90712e-27	2.20398e-25
WIPI2	0.55296	8.01751e-27	2.23122e-25
KDM5C	-0.520791	9.12069e-27	2.53423e-25
NR1H2	0.69915	1.11629e-26	3.09678e-25
NCBP2-AS2	0.634601	1.34272e-26	3.71907e-25
PPA2	-0.560979	1.39237e-26	3.85055e-25
ATXN7L3B	0.390183	1.4414e-26	3.97989e-25
TDRD6	-1.28348	1.45481e-26	4.01064e-25
SMARCA5	-0.566339	1.50261e-26	4.13595e-25
TBC1D14	-1.04171	1.81288e-26	4.98218e-25
KLHDC3	0.496955	1.95028e-26	5.35141e-25
EPPK1	1.31375	2.21109e-26	6.05762e-25
LMBR1L	1.00982	2.36293e-26	6.46356e-25
2021-09-07	-0.547996	2.44e-26	6.66403e-25
CDK11B	-1.22858	2.55565e-26	6.96908e-25
UGT2B11	1.3773	2.6382e-26	7.18308e-25
PIP4K2C	0.538226	3.83121e-26	1.04152e-24
YBX3	0.373903	4.4728e-26	1.21406e-24
MRPS14	-0.781161	4.59432e-26	1.24513e-24
C7orf43	0.910483	4.65048e-26	1.25842e-24
EBAG9	-1.05095	4.74136e-26	1.28104e-24
GIT1	0.476918	4.92463e-26	1.32852e-24
CAPN7	-0.681929	5.1155e-26	1.3779e-24
ABLIM1	-0.658549	5.41837e-26	1.45725e-24
C8orf82	0.466244	5.46789e-26	1.46833e-24
CCDC64	0.930862	5.85793e-26	1.57067e-24
CYP1A2	-1.96306	1.00525e-25	2.69125e-24
EIF2S2	-0.546719	1.16008e-25	3.10106e-24
UTP6	-0.771055	1.58417e-25	4.22829e-24
HMGB1	-0.37485	1.79903e-25	4.79451e-24
CALM2	-0.546349	1.86079e-25	4.95161e-24
LPHN3	-1.41078	2.85585e-25	7.58803e-24
DHX36	-0.400034	2.89064e-25	7.6689e-24
EGLN1	0.499101	3.30546e-25	8.75625e-24
RTF1	-0.555575	3.73219e-25	9.87181e-24
DDX21	-0.376663	3.92475e-25	1.03656e-23
WEE1	0.72106	4.21194e-25	1.11074e-23
CDC34	0.734815	4.2944e-25	1.13079e-23
YTHDF2	-0.539169	4.37443e-25	1.15015e-23
NUDT21	-0.426793	4.40729e-25	1.15706e-23
C9orf69	0.573238	4.6846e-25	1.22803e-23
RSL1D1	-0.486326	4.81092e-25	1.25927e-23
NOTCH1	0.741821	6.07593e-25	1.58804e-23
ID3	0.455036	7.54528e-25	1.96915e-23
ATG5	-0.987143	9.83039e-25	2.56172e-23
TRIM24	-0.635739	1.17562e-24	3.05905e-23
MED13	0.497218	1.28469e-24	3.33791e-23
CLMN	-0.770766	1.29539e-24	3.36077e-23
ADD3	-0.872021	1.31546e-24	3.40783e-23
TCEA3	-0.605458	1.31847e-24	3.4106e-23
UPF2	-0.697134	1.51481e-24	3.91273e-23
FAM189B	0.553177	1.54698e-24	3.98999e-23
IQGAP1	0.468243	1.71971e-24	4.429e-23
CMTM4	-0.520113	1.75685e-24	4.51806e-23
GTF3A	-0.546734	1.96252e-24	5.03961e-23
PTGES3	-0.362557	1.98163e-24	5.08127e-23
VPS33A	-1.38423	2.14072e-24	5.48124e-23
LRP11	-1.09109	2.14968e-24	5.49618e-23
RAP1A	-1.117	2.15875e-24	5.51138e-23
MAPRE1	0.473699	2.16291e-24	5.514e-23
RAB27B	-1.45189	2.18441e-24	5.56076e-23
ALDH7A1	-0.761474	2.39296e-24	6.07498e-23
PSMD1	-0.50005	2.3933e-24	6.07498e-23
SPRYD4	0.771622	2.43435e-24	6.17029e-23
ZNF736	-0.791966	2.66475e-24	6.74458e-23
CCDC34	-1.08376	2.71429e-24	6.86011e-23
FBXO33	-1.11159	2.86754e-24	7.23705e-23
AHCYL1	-0.452152	2.94229e-24	7.41507e-23
ATP6V1A	-0.446292	2.97666e-24	7.49098e-23
SPOPL	-0.987175	3.11814e-24	7.83582e-23
ERLEC1	-0.953984	3.48745e-24	8.75141e-23
ANKRD13B	0.680353	3.57027e-24	8.94649e-23
GTF3C4	0.513171	3.85637e-24	9.64969e-23
MOB4	-1.00463	4.30214e-24	1.07346e-22
TAF1	-0.871053	4.30016e-24	1.07346e-22
SAR1A	0.49991	4.38154e-24	1.09173e-22
GNS	0.401585	4.4146e-24	1.09841e-22
IARS2	-0.376296	4.42778e-24	1.10014e-22
ATP7A	-1.07671	4.67115e-24	1.15897e-22
ATG4C	-1.52994	4.68717e-24	1.16131e-22
ZDHHC21	-0.83631	4.73197e-24	1.17076e-22
SLC10A3	0.98044	4.80911e-24	1.18818e-22
TMEM145	1.50502	5.4298e-24	1.33965e-22
DHCR24	0.338445	6.22936e-24	1.53477e-22
POLR2M	-0.906245	6.78802e-24	1.67008e-22
NUPR1	-0.636502	6.84249e-24	1.68113e-22
COA5	-1.29374	7.30044e-24	1.79115e-22
YWHAZ	0.328734	7.33547e-24	1.79724e-22
METTL13	-0.613815	7.82901e-24	1.9155e-22
DNAJC2	-0.841183	9.40692e-24	2.29837e-22
DPH3	0.713275	9.89445e-24	2.41414e-22
RALGPS2	0.506693	1.008e-23	2.456e-22
USP47	-0.573632	1.08225e-23	2.63326e-22
SOX9	-0.646623	1.19013e-23	2.89177e-22
NARS2	-1.06439	1.25569e-23	3.04686e-22
COPB2	-0.416538	1.72115e-23	4.17052e-22
IREB2	-0.549778	1.75842e-23	4.25498e-22
SERP1	0.368424	1.88263e-23	4.5493e-22
PIGS	0.458944	2.17597e-23	5.24376e-22
DNAJC5	0.472675	2.17475e-23	5.24376e-22
OSTM1	0.870804	2.22653e-23	5.35828e-22
VWA7	1.17402	2.35887e-23	5.669e-22
PHACTR2	-0.847199	2.51515e-23	6.03635e-22
TMPRSS2	-1.12396	2.68073e-23	6.42501e-22
FXR1	-0.456829	2.93094e-23	7.01513e-22
PRC1	-0.544736	2.99202e-23	7.15162e-22
TCOF1	-0.521213	3.03381e-23	7.24169e-22
LINC00324	1.67966	3.55905e-23	8.48392e-22
SLC5A6	0.665708	3.80483e-23	9.05754e-22
SPOCK2	0.433456	3.83135e-23	9.10837e-22
SLC16A1	0.486983	4.11441e-23	9.76812e-22
MRPL44	-0.816558	4.25072e-23	1.00782e-21
GTSE1	-0.757256	4.26925e-23	1.00949e-21
SKI	0.556293	4.26729e-23	1.00949e-21
DAPK3	0.712685	4.33266e-23	1.02311e-21
DENND1B	-0.859727	5.2901e-23	1.24753e-21
KBTBD11	-0.779066	6.5014e-23	1.53113e-21
ZNF273	-1.04016	6.56778e-23	1.5447e-21
NLGN2	-0.744882	7.13189e-23	1.67514e-21
DPP9	0.5547	7.24602e-23	1.69968e-21
MLXIP	0.462512	7.28734e-23	1.7071e-21
MEX3D	0.771147	7.44051e-23	1.74066e-21
CUL4B	-0.600503	8.00942e-23	1.87127e-21
PA2G4	-0.420513	8.23432e-23	1.92127e-21
ZNF100	-1.00284	9.29446e-23	2.16576e-21
DCTN4	-0.582461	9.50471e-23	2.21182e-21
UTP14C	-0.920761	9.85067e-23	2.28931e-21
GNG4	1.18583	9.90842e-23	2.29969e-21
CDK16	0.463647	1.07776e-22	2.49813e-21
ZC3H15	-0.571947	1.08841e-22	2.5195e-21
MANEAL	0.697749	1.29107e-22	2.98471e-21
FECH	-0.492106	1.49407e-22	3.44948e-21
FRS2	0.627227	1.72847e-22	3.98545e-21
CYR61	1.42601	2.1606e-22	4.97532e-21
WASF2	0.43396	2.2622e-22	5.20247e-21
EBNA1BP2	-0.619231	2.30158e-22	5.28612e-21
HEBP2	-0.333336	2.42002e-22	5.55092e-21
SPINT1	0.443239	2.45364e-22	5.62072e-21
DHX33	0.554983	2.88996e-22	6.61162e-21
HIPK1	0.523345	2.95351e-22	6.74824e-21
DNAJC21	-0.615886	3.01756e-22	6.88567e-21
SLC35B4	0.646328	3.19684e-22	7.28533e-21
C11orf58	-0.427013	3.49573e-22	7.95617e-21
LSM14A	-0.509755	3.65216e-22	8.30147e-21
GPRIN1	0.966349	3.69195e-22	8.3811e-21
CCDC91	-0.938802	3.7567e-22	8.51711e-21
NAA15	-0.57551	3.82955e-22	8.67112e-21
BUB1B	-0.639967	4.79883e-22	1.08519e-20
KLHL2	-1.13006	4.80882e-22	1.08605e-20
ITPRIPL2	0.733862	5.04684e-22	1.13835e-20
ZDHHC18	0.634894	5.45014e-22	1.22775e-20
AADAT	-1.70269	6.63102e-22	1.49185e-20
SLC30A6	0.703657	6.8684e-22	1.54329e-20
DNAJC3	-0.488866	7.01958e-22	1.57525e-20
2021-09-11	-0.497083	7.10134e-22	1.59157e-20
MEF2D	0.488267	7.382e-22	1.65237e-20
CPLX1	0.733481	7.44134e-22	1.66354e-20
SMC3	-0.539804	7.87332e-22	1.75788e-20
TFAP2A	0.541618	8.6863e-22	1.93693e-20
TMED8	-0.657609	8.76165e-22	1.95127e-20
TAF1D	-0.699305	9.66196e-22	2.14906e-20
JMY	-0.737888	9.86094e-22	2.19055e-20
TIMM17A	-0.507051	1.03468e-21	2.29559e-20
RABGAP1	0.650724	1.07961e-21	2.39225e-20
ARGLU1	-0.655683	1.12069e-21	2.48016e-20
CAMK2N2	1.17377	1.12952e-21	2.49658e-20
PSD	1.19589	1.20015e-21	2.64935e-20
DUSP7	0.670582	1.21081e-21	2.66954e-20
PRPF6	-0.514966	1.23384e-21	2.71692e-20
DDA1	0.56303	1.24451e-21	2.737e-20
ATXN1L	0.578799	1.2729e-21	2.79593e-20
TMCC3	-1.05395	1.431e-21	3.13929e-20
AVL9	0.436091	1.58831e-21	3.48005e-20
STX2	-1.35542	2.06359e-21	4.51581e-20
ENPP4	-1.23926	2.11308e-21	4.61837e-20
HIPK3	0.578289	2.15381e-21	4.70155e-20
ELOVL4	-0.730002	2.19571e-21	4.78708e-20
CCDC25	-0.636085	2.3872e-21	5.19814e-20
ABCE1	-0.453076	2.40353e-21	5.22723e-20
JPX	-1.10927	2.42149e-21	5.2598e-20
PPT2	1.26398	2.45004e-21	5.31525e-20
POLE4	-1.3073	2.49094e-21	5.39735e-20
NUP62	0.495092	2.65999e-21	5.75656e-20
NFKB2	0.533703	2.71672e-21	5.87212e-20
LPHN1	0.567241	2.82609e-21	6.10103e-20
TMEM198	1.46903	3.00698e-21	6.48359e-20
FER	-0.985228	3.07599e-21	6.62429e-20
HSD17B4	-0.384862	3.67618e-21	7.90715e-20
HNRNPC	-0.305767	4.18167e-21	8.98346e-20
ZNF43	-0.86276	4.33393e-21	9.2992e-20
TAX1BP1	-0.456538	4.47397e-21	9.588e-20
EPS8L2	0.430928	4.48124e-21	9.59193e-20
TMEM184B	0.612808	4.5104e-21	9.64262e-20
TBK1	-0.68818	4.57737e-21	9.77177e-20
EFTUD2	0.409176	4.58191e-21	9.77177e-20
INTS6	-0.843781	4.66098e-21	9.92838e-20
SELENBP1	-0.43735	4.67642e-21	9.94925e-20
SLK	-0.607423	4.78905e-21	1.01766e-19
CCDC43	-0.843595	4.86828e-21	1.03213e-19
UBE3B	0.458908	4.86887e-21	1.03213e-19
CDCA4	0.75558	5.00525e-21	1.05977e-19
DDX3Y	-0.635326	5.72344e-21	1.21037e-19
SLITRK6	-0.810422	5.82291e-21	1.22993e-19
IPO8	-0.510214	6.34881e-21	1.33941e-19
RHOF	-0.900802	6.63848e-21	1.39885e-19
PNN	-0.473113	7.68705e-21	1.61786e-19
POM121C	0.411401	7.83329e-21	1.64667e-19
PPP1R37	0.609852	8.1912e-21	1.71986e-19
IDI1	-0.599985	8.23775e-21	1.72757e-19
SELK	-0.657213	8.29277e-21	1.73704e-19
HNRNPH1	-0.331554	8.45757e-21	1.76946e-19
NELL2	0.73516	9.06568e-21	1.89444e-19
FAM13B	-1.07709	9.24104e-21	1.92879e-19
TM9SF4	0.542228	9.49898e-21	1.98028e-19
VPS13C	-0.740098	1.03075e-20	2.14629e-19
DNAJB6	0.477794	1.06918e-20	2.22369e-19
ZNF708	-1.12843	1.24299e-20	2.58214e-19
VDAC1	0.352238	1.31488e-20	2.72827e-19
SYNJ2BP	-1.0165	1.36508e-20	2.82908e-19
BCL9	0.608696	1.43005e-20	2.96025e-19
KLF2	1.2893	1.4433e-20	2.98417e-19
AK5	-1.4294	1.60295e-20	3.31038e-19
TARS	-0.405528	1.69775e-20	3.50206e-19
SNHG16	0.543526	1.75533e-20	3.61659e-19
CERS6	-0.699496	1.97437e-20	4.06315e-19
TMEM41A	0.75446	2.03433e-20	4.18166e-19
IL1R1	-1.42984	2.06784e-20	4.24559e-19
CACUL1	0.551036	2.20639e-20	4.52478e-19
CDC16	-0.700455	2.34162e-20	4.7965e-19
GPBP1	-0.625333	2.35627e-20	4.8209e-19
TMED9	0.527945	2.4922e-20	5.09312e-19
NDRG1	-0.72092	2.54563e-20	5.19628e-19
PLOD3	0.403984	2.56797e-20	5.2358e-19
CDV3	-0.379754	2.60551e-20	5.30621e-19
KLK1	-0.737105	2.76847e-20	5.63156e-19
SETD2	-0.536844	2.85759e-20	5.80615e-19
CGA	2.11433	3.17731e-20	6.44832e-19
RNF11	0.51141	3.5449e-20	7.17781e-19
HDHD1	0.915261	3.54455e-20	7.17781e-19
DCUN1D3	1.11473	3.94725e-20	7.98333e-19
IP6K1	0.478527	4.07461e-20	8.23147e-19
ZNF117	-1.2229	4.24749e-20	8.56108e-19
SEC63	-0.507971	4.24723e-20	8.56108e-19
LMNB2	0.331678	4.53303e-20	9.12615e-19
GALNT2	0.571668	4.5965e-20	9.24336e-19
NHSL1	-0.43878	4.83654e-20	9.715e-19
FBXO41	0.566867	4.95552e-20	9.94264e-19
TMEFF2	-0.37156	4.96545e-20	9.95124e-19
AC013394.2	-1.10147	5.36156e-20	1.07329e-18
PCNXL3	0.394287	5.39885e-20	1.07898e-18
CANT1	0.515612	5.40226e-20	1.07898e-18
MRFAP1	-0.335776	5.66763e-20	1.1307e-18
LMO4	-0.830569	5.69195e-20	1.13427e-18
AFG3L1P	0.738617	5.93999e-20	1.18236e-18
NACA	-0.298329	6.09792e-20	1.21243e-18
CBLN2	0.357981	6.53139e-20	1.29715e-18
ID1	0.393701	7.26035e-20	1.4403e-18
NIPA1	0.721566	7.59771e-20	1.50553e-18
RQCD1	0.480453	7.72678e-20	1.52938e-18
JAG2	0.58078	8.08862e-20	1.5992e-18
ZNF93	-1.40708	8.27623e-20	1.63446e-18
TNS3	-0.425027	8.38034e-20	1.65317e-18
SFXN1	0.448429	8.59139e-20	1.69291e-18
PCYOX1	-0.74261	9.03563e-20	1.77846e-18
COLGALT1	0.409581	9.28805e-20	1.82517e-18
GYLTL1B	0.81886	9.29369e-20	1.82517e-18
NCBP2	-0.472825	9.53296e-20	1.87007e-18
ZDHHC9	-0.482839	9.63768e-20	1.88851e-18
MRPS15	-0.670472	1.08982e-19	2.13315e-18
RRN3	-0.518984	1.11416e-19	2.17836e-18
GPALPP1	-0.923939	1.25403e-19	2.4491e-18
IER2	0.636452	1.2762e-19	2.48964e-18
APAF1	-1.08944	1.32878e-19	2.58936e-18
GALNT7	0.482617	1.34461e-19	2.61731e-18
MAPK1IP1L	0.420031	1.36967e-19	2.66314e-18
STK38L	-0.832044	1.41716e-19	2.75245e-18
RCC2	0.37566	1.50217e-19	2.91435e-18
EIF4EBP2	0.417339	1.56426e-19	3.03146e-18
CNOT7	-0.454863	1.58847e-19	3.07501e-18
NBEAL2	0.432765	1.91964e-19	3.712e-18
TUBB4B	-0.276769	2.02076e-19	3.90325e-18
SGMS2	-0.782294	2.21965e-19	4.28274e-18
ATP6V0E1	0.605035	2.2298e-19	4.29762e-18
HN1	-0.481623	2.31436e-19	4.45571e-18
DOCK7	-0.487482	2.35852e-19	4.53577e-18
RAD51C	0.658098	2.40629e-19	4.62259e-18
NIT2	-0.575007	2.41262e-19	4.62971e-18
SLC12A4	0.716236	2.42289e-19	4.64436e-18
SDF4	0.396043	2.44407e-19	4.67987e-18
SDC1	0.57171	2.4988e-19	4.77946e-18
TAF2	-0.587573	2.62085e-19	5.00748e-18
PBXIP1	0.57517	2.71577e-19	5.18321e-18
C11orf84	0.789642	2.95031e-19	5.62474e-18
ITGB5	0.372392	3.12243e-19	5.94645e-18
PPP4C	0.504736	3.57952e-19	6.80958e-18
EAF1	-0.550947	3.66775e-19	6.96991e-18
GABRQ	-0.835507	4.03544e-19	7.66037e-18
AGRN	0.507283	4.25324e-19	8.06513e-18
ELF4	0.689451	4.27774e-19	8.10286e-18
SWAP70	-1.22191	4.29291e-19	8.12287e-18
C5	-0.406274	4.46208e-19	8.4339e-18
RNF168	-0.809704	4.48859e-19	8.47493e-18
TP53INP1	0.414394	4.55293e-19	8.5872e-18
MAP3K9	0.757966	4.59576e-19	8.65872e-18
ENTPD6	0.616041	4.68144e-19	8.81071e-18
HSPA4L	0.475616	4.77884e-19	8.98442e-18
CPOX	0.520936	4.97019e-19	9.33421e-18
NRBF2	-1.42466	5.03915e-19	9.45364e-18
PI4KB	0.4103	5.18511e-19	9.71711e-18
TPP1	0.54776	5.43537e-19	1.01753e-17
CDC25A	0.56466	5.69199e-19	1.06444e-17
TMEM87B	-0.744823	5.72506e-19	1.06949e-17
METTL14	-0.901383	5.79449e-19	1.08131e-17
IRF6	0.536739	6.738e-19	1.25605e-17
SART1	-0.608654	7.25697e-19	1.35136e-17
MKRN1	0.44852	7.68581e-19	1.42971e-17
EIF1AD	0.685405	8.05971e-19	1.49768e-17
ASPHD1	0.765643	8.86433e-19	1.64546e-17
DNAJB9	0.736635	8.87431e-19	1.64558e-17
UBE2O	0.493512	8.99283e-19	1.6658e-17
DNAJB4	0.861496	9.17382e-19	1.69754e-17
FAM114A1	-0.973354	9.56712e-19	1.76846e-17
RGMB	0.739339	9.67268e-19	1.7861e-17
IST1	0.466075	9.95778e-19	1.83682e-17
ZFYVE20	0.485383	1.02903e-18	1.89616e-17
EPHA3	0.277012	1.06988e-18	1.96939e-17
RABL2B	-0.961898	1.09216e-18	2.0083e-17
NCAPH	-0.661195	1.10273e-18	2.02561e-17
FAM134C	0.625919	1.10972e-18	2.03634e-17
LUZP1	0.667191	1.13881e-18	2.08754e-17
TPX2	-0.439896	1.24497e-18	2.27977e-17
SOD1	-0.434265	1.25009e-18	2.28677e-17
FZD3	-0.861589	1.27333e-18	2.32445e-17
CRELD2	-0.434981	1.27227e-18	2.32445e-17
WBP11	-0.426923	1.27735e-18	2.32937e-17
ERBB2	0.599325	1.31981e-18	2.40433e-17
HDGFRP2	-0.652814	1.40368e-18	2.55226e-17
STRADB	0.699795	1.40392e-18	2.55226e-17
ARHGAP20	-1.18957	1.57009e-18	2.8514e-17
DICER1	0.52583	1.72805e-18	3.13505e-17
NUDCD1	-0.655575	1.82727e-18	3.31164e-17
MOGS	0.481847	1.89224e-18	3.42586e-17
NUDT15	-0.803461	1.90487e-18	3.4452e-17
PBRM1	-0.449635	2.02853e-18	3.66509e-17
GSR	-0.317359	2.04098e-18	3.68381e-17
PHLDA3	0.497255	2.14074e-18	3.85991e-17
STARD7	0.370199	2.20611e-18	3.97371e-17
NSMCE4A	-0.775482	2.34644e-18	4.21784e-17
PLEKHA1	0.708285	2.34634e-18	4.21784e-17
SVIP	-0.515388	2.36748e-18	4.25133e-17
STAT3	0.525088	2.41399e-18	4.33043e-17
HERC4	0.544591	2.67442e-18	4.79273e-17
SMARCC1	-0.348961	3.20645e-18	5.74033e-17
VPS13A	-0.551022	3.52406e-18	6.30253e-17
NFATC2IP	0.531506	3.53477e-18	6.31526e-17
PTPRS	0.654001	3.56275e-18	6.3588e-17
MCM2	0.298353	3.85082e-18	6.866e-17
NETO2	0.500927	3.95943e-18	7.05251e-17
MYH10	-0.719012	4.24147e-18	7.54725e-17
ANKRD46	0.82484	4.41426e-18	7.84677e-17
KCTD20	0.40233	4.83331e-18	8.58302e-17
CISD3	-0.45426	4.83939e-18	8.58516e-17
HABP4	-1.43851	4.97231e-18	8.81209e-17
ZNF672	0.441258	4.97732e-18	8.81211e-17
CARM1	0.515524	5.39686e-18	9.54529e-17
C4orf29	0.865782	5.46091e-18	9.64889e-17
NRBP2	-0.489774	5.6091e-18	9.90079e-17
VCAN	0.901713	5.65696e-18	9.97527e-17
ZC3H13	-0.508378	5.91719e-18	1.04237e-16
DPH2	0.517469	5.97328e-18	1.0512e-16
AKR1C1	-0.666846	6.35897e-18	1.11796e-16
FOXK2	0.44322	6.36662e-18	1.11819e-16
CYB561D1	0.957027	6.43103e-18	1.12838e-16
CLSTN1	0.321322	6.52725e-18	1.14412e-16
PLA2G16	-0.775691	6.55053e-18	1.14706e-16
TRMT10A	-0.858566	6.90508e-18	1.20794e-16
PFKFB2	-0.564661	7.42337e-18	1.29732e-16
HDAC3	0.556891	7.90629e-18	1.38035e-16
CAMKV	1.26439	7.98237e-18	1.39225e-16
FAM53C	0.614966	8.00474e-18	1.39477e-16
FAM63B	0.50136	8.11672e-18	1.41289e-16
ARL1	-0.359718	1.00882e-17	1.75433e-16
PJA2	-0.409103	1.01739e-17	1.7675e-16
AZI2	-0.799128	1.0716e-17	1.85983e-16
CTXN1	0.400105	1.0794e-17	1.87153e-16
PAQR4	0.649559	1.08127e-17	1.87292e-16
SEMA6A	0.423657	1.08674e-17	1.88055e-16
USP8	-0.729112	1.12409e-17	1.94328e-16
ATP6V0A1	0.473249	1.12993e-17	1.95146e-16
MFSD3	-0.453152	1.13728e-17	1.96222e-16
CBFB	0.536938	1.14188e-17	1.96823e-16
NF2	0.408541	1.17975e-17	2.03152e-16
KLHL18	0.480585	1.18371e-17	2.03636e-16
ALDH18A1	0.349094	1.19758e-17	2.0582e-16
H3F3B	0.323921	1.22004e-17	2.09476e-16
TMEM209	-0.58129	1.25669e-17	2.15487e-16
SLC39A14	-0.404186	1.2575e-17	2.15487e-16
FBXO28	0.416725	1.32807e-17	2.27281e-16
CASP2	0.598511	1.3289e-17	2.27281e-16
SFT2D2	0.433021	1.34128e-17	2.29176e-16
LTV1	-0.739169	1.36565e-17	2.33113e-16
CLSPN	-0.94251	1.39956e-17	2.3867e-16
C5orf24	-0.444905	1.48406e-17	2.52835e-16
PDSS2	-0.849284	1.59869e-17	2.72102e-16
ARIH1	0.439617	1.63221e-17	2.77539e-16
FBXO7	0.458902	1.77967e-17	3.02321e-16
IGFBP2	-0.394635	1.81249e-17	3.076e-16
SSX2IP	-0.700214	1.85766e-17	3.14962e-16
AGPAT3	0.380471	1.90494e-17	3.22668e-16
MBNL1	0.400186	1.96632e-17	3.32744e-16
C10orf2	0.55377	2.1923e-17	3.7063e-16
TPM4	-0.37742	2.21931e-17	3.74836e-16
HINT3	-0.484315	2.28133e-17	3.84575e-16
KMT2E	0.483627	2.28134e-17	3.84575e-16
TXNDC11	-0.812279	2.30241e-17	3.87756e-16
DLG1	-0.446052	2.30524e-17	3.87862e-16
LYSMD3	-0.789914	2.31379e-17	3.88928e-16
LINC00467	-0.59485	2.36878e-17	3.97792e-16
PGP	-0.592161	2.44548e-17	4.10281e-16
C11orf57	-0.657719	2.50012e-17	4.19049e-16
ADIPOR2	0.424248	2.56928e-17	4.30232e-16
EIF2AK1	-0.353846	2.61581e-17	4.37607e-16
TUSC3	-0.39116	2.89674e-17	4.84146e-16
FTSJ3	-0.451882	3.07218e-17	5.12982e-16
NOLC1	-0.303252	3.24457e-17	5.41252e-16
ADAM17	0.719637	3.36508e-17	5.60825e-16
IWS1	-0.89221	3.41583e-17	5.68745e-16
RAB11FIP4	0.494214	3.42861e-17	5.6994e-16
RNF216P1	1.00252	3.42948e-17	5.6994e-16
B4GALT3	0.422541	3.4853e-17	5.78671e-16
FAT1	0.669524	3.49634e-17	5.79958e-16
METTL7A	-0.326751	3.80359e-17	6.30091e-16
ULK1	0.523933	3.80573e-17	6.30091e-16
AKTIP	-0.982921	3.82627e-17	6.32897e-16
HERC5	-1.93401	3.84372e-17	6.35187e-16
ST5	-1.1768	3.92994e-17	6.48827e-16
WDR1	0.318559	3.96505e-17	6.5401e-16
RAP2C	0.639257	4.09586e-17	6.74954e-16
SRPR	-0.402988	4.10701e-17	6.7616e-16
OMA1	-0.957932	4.21712e-17	6.9364e-16
SYNJ1	0.830439	4.25565e-17	6.99324e-16
KDM6B	0.380607	4.26782e-17	7.00383e-16
NSMF	0.48528	4.27004e-17	7.00383e-16
RMDN1	-0.521387	4.489e-17	7.35612e-16
STMN4	3.41838	4.54029e-17	7.43324e-16
GRIN2D	0.628809	4.58535e-17	7.50006e-16
UCHL5	-0.459472	4.81293e-17	7.86499e-16
ZFYVE9	-0.959007	4.89097e-17	7.98511e-16
MAPK1	0.345089	4.94352e-17	8.06342e-16
NKAP	-1.01647	4.95988e-17	8.08264e-16
ATF5	-0.634295	5.0155e-17	8.16572e-16
DHRS3	-0.802957	5.12166e-17	8.33086e-16
TPD52	-0.414813	5.13357e-17	8.34252e-16
AATF	-0.541704	5.22796e-17	8.48809e-16
ZNF493	-1.73144	5.34874e-17	8.6762e-16
DUSP4	1.45307	5.37325e-17	8.70793e-16
PLD3	0.402441	5.41378e-17	8.76555e-16
ZNF395	0.65637	5.61147e-17	9.07729e-16
FRYL	-0.706543	5.65597e-17	9.14087e-16
ANKRD18B	-1.09116	5.72807e-17	9.24892e-16
SNX10	-1.34834	5.75552e-17	9.28474e-16
SH3RF1	-0.796809	5.78963e-17	9.33121e-16
HLTF	-0.358142	5.82139e-17	9.37382e-16
UBXN2B	0.440726	6.51296e-17	1.04778e-15
SERTAD1	1.07238	6.57524e-17	1.05684e-15
PCBP4	0.514001	6.70256e-17	1.07632e-15
DNAJB1	-0.517568	6.90399e-17	1.10766e-15
CDT1	0.434362	7.23248e-17	1.1593e-15
CSNK1G2	0.432838	7.7067e-17	1.23419e-15
FAM204A	-0.806696	7.94309e-17	1.26974e-15
PVR	0.386867	7.9366e-17	1.26974e-15
CDC23	0.511971	8.26342e-17	1.31975e-15
ZFC3H1	-0.767763	8.60377e-17	1.37286e-15
KCTD10	0.496173	9.26178e-17	1.47652e-15
WDTC1	0.454074	9.5593e-17	1.5212e-15
CLDND1	0.472763	9.55558e-17	1.5212e-15
AGO2	0.682149	9.83164e-17	1.56312e-15
PRRG4	-1.15177	1.0068e-16	1.59927e-15
WDR75	-0.516525	1.03807e-16	1.64744e-15
ARMC8	0.532766	1.04291e-16	1.65363e-15
NPC1	0.795863	1.06578e-16	1.68839e-15
PPP2R5E	-0.496342	1.10093e-16	1.74249e-15
COPS7A	-0.459889	1.16062e-16	1.83532e-15
FRMD8	0.648562	1.22153e-16	1.92991e-15
XPR1	-0.480723	1.23165e-16	1.94415e-15
C16orf87	-0.838515	1.25786e-16	1.98374e-15
TSPAN14	0.436374	1.29285e-16	2.0371e-15
SHC1	0.4063	1.30894e-16	2.06061e-15
DKK1	0.492734	1.32876e-16	2.08995e-15
PARN	-0.595196	1.36985e-16	2.15266e-15
PLEKHB2	0.33344	1.40603e-16	2.20754e-15
E2F2	0.555011	1.4727e-16	2.31017e-15
ANAPC13	0.499766	1.49598e-16	2.3446e-15
G3BP2	0.301444	1.51143e-16	2.3667e-15
SAMD10	0.699303	1.55055e-16	2.4258e-15
SCAMP5	0.978245	1.62347e-16	2.53763e-15
FBXL18	0.693202	1.62763e-16	2.54187e-15
NINJ1	0.548272	1.67859e-16	2.61914e-15
DEPDC1	-0.527842	1.69616e-16	2.64421e-15
DEF8	0.563062	1.72111e-16	2.68074e-15
RNU6-1	1.95342	1.74806e-16	2.7203e-15
ZNF729	-2.22359	1.78746e-16	2.77916e-15
TPM1	-0.576073	1.80529e-16	2.8044e-15
STAG1	-0.50652	1.82005e-16	2.82237e-15
ARF3	0.2897	1.81857e-16	2.82237e-15
CCNF	0.577112	1.84724e-16	2.862e-15
FIG4	-0.884726	1.85463e-16	2.87093e-15
CPNE7	-0.466804	1.86314e-16	2.88157e-15
KIAA1191	0.38557	1.89506e-16	2.92836e-15
NRAS	0.41171	1.91056e-16	2.94973e-15
DPYSL2	0.368853	1.94961e-16	3.00739e-15
GUCD1	0.432771	1.96164e-16	3.02329e-15
JDP2	-1.22895	2.09531e-16	3.22648e-15
NCK2	-1.63958	2.17211e-16	3.34183e-15
SSB	-0.524421	2.20568e-16	3.39051e-15
UGCG	0.71102	2.22043e-16	3.4102e-15
EHF	-0.491294	2.26142e-16	3.47014e-15
PSME3	0.334386	2.31267e-16	3.54569e-15
C17orf75	-0.948547	2.36265e-16	3.61916e-15
RGS4	-1.71409	2.3707e-16	3.62835e-15
RAB5A	0.458761	2.50398e-16	3.829e-15
NSF	0.52124	2.66148e-16	4.06632e-15
POMGNT2	0.619742	2.86711e-16	4.3767e-15
FAM127A	0.522943	2.8796e-16	4.39196e-15
EPB41L2	-1.39664	2.9422e-16	4.48355e-15
PSMD5	0.620651	2.95635e-16	4.49734e-15
DIRAS1	0.716483	2.95513e-16	4.49734e-15
YTHDF1	0.441561	2.96428e-16	4.50549e-15
UHRF1	0.538362	3.4183e-16	5.1911e-15
SLC11A2	0.416502	3.58792e-16	5.444e-15
RNASEL	-1.0108	3.66149e-16	5.55084e-15
SARS	-0.40361	3.76301e-16	5.69984e-15
IER5L	0.91548	3.79351e-16	5.7411e-15
SMARCD1	0.445292	4.09573e-16	6.19317e-15
DYRK2	0.603102	4.24074e-16	6.40693e-15
PLXNA1	0.450003	4.42826e-16	6.6845e-15
DCTN5	0.455632	4.46428e-16	6.73311e-15
IARS	-0.29476	4.55797e-16	6.86854e-15
QSOX2	0.53608	4.71559e-16	7.09999e-15
CDK8	0.76755	4.82441e-16	7.25763e-15
ATP6V0A2	-0.66956	4.86513e-16	7.31264e-15
F11R	-0.564821	4.93826e-16	7.41623e-15
TSLP	1.50736	5.2041e-16	7.80881e-15
KDM2A	-0.460994	5.3762e-16	8.06018e-15
SNIP1	0.872909	5.4139e-16	8.1098e-15
ANTXR2	-1.4883	5.52521e-16	8.26249e-15
DHCR7	0.362628	5.52258e-16	8.26249e-15
RBM3	-0.386749	5.52991e-16	8.2625e-15
COLEC12	-0.939222	5.92991e-16	8.85265e-15
TJP2	0.471587	6.00209e-16	8.95282e-15
ARHGAP18	-0.906455	6.75932e-16	1.00738e-14
SETD3	-0.629073	6.78726e-16	1.01069e-14
PRPS1	0.447903	6.85869e-16	1.02046e-14
BDH1	0.399559	6.95839e-16	1.03442e-14
CGN	0.378144	6.96736e-16	1.03488e-14
TRIM23	-0.770352	6.97836e-16	1.03564e-14
FAM111A	-0.574556	7.77666e-16	1.15315e-14
TNKS2	0.484155	7.93983e-16	1.17635e-14
ZNF512	-1.00156	7.99519e-16	1.18356e-14
FGD5-AS1	0.324682	8.16697e-16	1.20797e-14
VAMP7	-0.68555	8.45632e-16	1.24972e-14
ITGAV	0.400932	8.51986e-16	1.25805e-14
KDELC1	-1.5028	9.02521e-16	1.33156e-14
KPNA2	0.324681	9.07779e-16	1.3382e-14
ATP13A2	0.450401	9.85825e-16	1.45203e-14
SEC23IP	-0.478618	9.95879e-16	1.46561e-14
CDK2	0.422195	1.05092e-15	1.54533e-14
LPCAT1	0.412229	1.05251e-15	1.54637e-14
UGT2B10	-1.01076	1.15773e-15	1.69955e-14
KMT2A	0.606969	1.22753e-15	1.80052e-14
KCNMA1	-1.14456	1.2424e-15	1.8208e-14
DENR	-0.403638	1.26235e-15	1.84851e-14
PHIP	-0.444087	1.26986e-15	1.85797e-14
INADL	-0.753678	1.28698e-15	1.88144e-14
FOPNL	-0.602932	1.31748e-15	1.92444e-14
PRKAB2	-0.554197	1.33099e-15	1.94256e-14
H2AFY2	-1.13685	1.38114e-15	2.01408e-14
CDK19	0.389098	1.47016e-15	2.14213e-14
IK	-0.450513	1.54736e-15	2.25275e-14
FLAD1	0.444397	1.57393e-15	2.28954e-14
SLC25A44	0.458565	1.58173e-15	2.29899e-14
KLHL7	-0.723037	1.60307e-15	2.32809e-14
TMEM183A	0.322421	1.6126e-15	2.34e-14
EEF1A2	-0.393549	1.68494e-15	2.44295e-14
PTPRU	0.730237	1.73586e-15	2.51471e-14
SEC23A	0.403287	1.74498e-15	2.52585e-14
PPP6R1	0.418159	1.84075e-15	2.66229e-14
SCAP	0.343739	1.89743e-15	2.73977e-14
AP1M1	0.563028	1.89633e-15	2.73977e-14
PTPLB	-0.363025	1.96308e-15	2.83224e-14
KIF20A	-0.551536	1.98475e-15	2.86116e-14
NUP160	0.436289	2.00808e-15	2.89243e-14
C1orf226	-0.820701	2.04479e-15	2.94289e-14
MAN1A1	-0.663061	2.04771e-15	2.9447e-14
OGT	-0.538478	2.1949e-15	3.15378e-14
RDH11	-0.37031	2.24794e-15	3.22736e-14
ADAM15	0.312071	2.25632e-15	3.23676e-14
ZNF605	-1.16066	2.33798e-15	3.35117e-14
FNDC3B	0.657229	2.37319e-15	3.39887e-14
NEGR1	-0.436118	2.42971e-15	3.47699e-14
SLC4A4	-2.50428	2.45123e-15	3.50495e-14
CCDC59	-0.698598	2.46176e-15	3.51714e-14
TFPI	-0.57109	2.57278e-15	3.67278e-14
RBM38	0.692532	2.59764e-15	3.70527e-14
BCAT1	-1.08683	2.62184e-15	3.73676e-14
TMEM66	0.32905	2.63973e-15	3.75922e-14
ZRANB2	-0.473869	2.64243e-15	3.76001e-14
LYRM7	-0.546125	2.65324e-15	3.77236e-14
CDC123	-0.551636	2.66566e-15	3.78696e-14
FAM127B	0.480927	2.78099e-15	3.94761e-14
MED30	-1.09415	2.84829e-15	4.03989e-14
TFCP2L1	1.00574	2.96756e-15	4.20568e-14
AGGF1	-0.595812	3.17615e-15	4.49767e-14
ARRB2	-0.828148	3.38018e-15	4.78275e-14
CRTC2	0.513259	3.49283e-15	4.93818e-14
UNC119B	0.307373	3.82803e-15	5.40774e-14
DCAF6	-0.496248	3.86671e-15	5.45801e-14
AC093323.3	-0.442092	3.95179e-15	5.57364e-14
SFXN4	-0.668297	3.98845e-15	5.62084e-14
COL4A5	-0.579064	4.01571e-15	5.65474e-14
CNEP1R1	1.03724	4.04539e-15	5.69198e-14
ECSIT	0.4799	4.05217e-15	5.69697e-14
ZER1	0.492597	4.1106e-15	5.7745e-14
DLG3	-0.564792	4.19531e-15	5.88881e-14
SLC35A5	-0.665598	4.21101e-15	5.90615e-14
WASF3	0.557606	4.24504e-15	5.94684e-14
SNN	1.26159	4.24678e-15	5.94684e-14
PLXND1	0.679341	4.81964e-15	6.74367e-14
ST3GAL1	0.291241	4.89591e-15	6.84495e-14
FAM57A	0.530414	5.28241e-15	7.37946e-14
PLK2	0.881272	5.30344e-15	7.40297e-14
LRFN4	0.724269	5.43763e-15	7.58427e-14
ESPL1	0.484158	5.48875e-15	7.64951e-14
PLTP	-0.551349	5.53409e-15	7.7066e-14
EHD1	0.58996	6.0499e-15	8.41825e-14
GABARAPL1	0.96558	6.49077e-15	9.02457e-14
ZBTB34	0.957221	6.63616e-15	9.21945e-14
CCDC6	0.457733	6.81546e-15	9.46108e-14
PPP1CC	0.327405	6.88343e-15	9.54791e-14
GAA	0.340445	7.09285e-15	9.83066e-14
PRPF4B	-0.550295	7.72708e-15	1.07013e-13
TMEM138	0.798066	7.7751e-15	1.07593e-13
ZCCHC17	-0.937279	8.23819e-15	1.13912e-13
MCM6	-0.486788	8.27157e-15	1.14284e-13
ARPC1A	0.280438	8.70988e-15	1.20246e-13
ST13	-0.316526	8.82352e-15	1.21719e-13
LBR	0.343378	8.88293e-15	1.22443e-13
SCCPDH	-0.476452	9.41146e-15	1.29626e-13
IRGQ	0.406243	9.63813e-15	1.32645e-13
LYAR	-0.607818	9.77412e-15	1.34411e-13
GPCPD1	0.62628	9.88431e-15	1.35821e-13
POLH	0.569625	1.02246e-14	1.40386e-13
ABCF3	0.420023	1.02525e-14	1.4066e-13
CCNT1	0.394316	1.04189e-14	1.42832e-13
SLC39A1	0.353811	1.06152e-14	1.4541e-13
RND3	-0.470035	1.06976e-14	1.46425e-13
B4GALT2	0.349025	1.09369e-14	1.49584e-13
ZNF675	-0.820203	1.12411e-14	1.53625e-13
SMDT1	-0.715248	1.15547e-14	1.57789e-13
CD2BP2	0.399448	1.29149e-14	1.76227e-13
HMGA2	1.17576	1.32418e-14	1.80548e-13
RAB2A	-0.371474	1.32908e-14	1.81075e-13
ZNF430	-0.950743	1.35303e-14	1.84196e-13
KIAA1161	0.444112	1.35947e-14	1.8493e-13
TNFRSF11B	1.8351	1.38252e-14	1.87921e-13
MEX3A	-0.679113	1.39898e-14	1.90012e-13
RORC	1.43973	1.47368e-14	2.00003e-13
YME1L1	0.302187	1.50027e-14	2.03454e-13
UBE2R2	0.351936	1.58682e-14	2.15027e-13
RPA3-AS1	-0.935232	1.62506e-14	2.20039e-13
LETM1	0.345641	1.63262e-14	2.20893e-13
MOB1B	-0.500441	1.64094e-14	2.21848e-13
MAP1B	-0.750393	1.68187e-14	2.27207e-13
NFATC3	0.627241	1.80825e-14	2.44093e-13
INTS10	-0.4343	1.83346e-14	2.47307e-13
SPG21	-0.478261	1.83534e-14	2.4737e-13
FAM136A	-0.403783	1.89028e-14	2.5458e-13
RGS2	0.298855	1.91713e-14	2.57999e-13
ATN1	0.259519	1.95427e-14	2.62797e-13
NAALADL2	-1.03146	2.01949e-14	2.7136e-13
OGFOD3	-0.687269	2.08964e-14	2.80572e-13
CRISPLD1	-1.24508	2.17716e-14	2.921e-13
MT1E	0.438014	2.22601e-14	2.98428e-13
CS	0.226339	2.26677e-14	3.03661e-13
PKMYT1	0.456659	2.3334e-14	3.1235e-13
SLC25A16	-0.848598	2.40427e-14	3.21592e-13
SRP68	-0.431235	2.41951e-14	3.23384e-13
RMND5A	0.410236	2.45072e-14	3.27308e-13
CA12	0.628038	2.50824e-14	3.34736e-13
CMAS	-0.403652	2.62542e-14	3.50109e-13
FAM111B	-0.316031	2.68395e-14	3.57643e-13
SLC9B2	-0.779311	2.7277e-14	3.62924e-13
DCTN2	0.339536	2.72639e-14	3.62924e-13
SECISBP2	-0.452735	2.87728e-14	3.82537e-13
GRM8	-0.5493	2.89368e-14	3.84427e-13
LUZP2	-1.22005	2.96628e-14	3.93776e-13
OXA1L	0.395224	3.02059e-14	4.00683e-13
GRHL1	-0.974906	3.09021e-14	4.0961e-13
TMEM18	-0.716574	3.21207e-14	4.25442e-13
EPRS	-0.258189	3.28783e-14	4.3496e-13
ASB13	0.523664	3.28887e-14	4.3496e-13
TWF1	-0.338172	3.3254e-14	4.39462e-13
DCAF15	0.621071	3.34801e-14	4.42118e-13
MEN1	-0.406738	3.42121e-14	4.51446e-13
SAMD4B	0.403041	3.45017e-14	4.54927e-13
KIF3A	-0.553714	3.53825e-14	4.66191e-13
APMAP	0.599823	3.5609e-14	4.68826e-13
C6orf106	-0.412999	3.71323e-14	4.88152e-13
LLGL2	0.364622	3.71203e-14	4.88152e-13
SCFD1	-0.519275	3.82898e-14	5.02993e-13
TUBA1A	-0.622378	4.08773e-14	5.36583e-13
CDH24	0.552524	4.35898e-14	5.71763e-13
MTMR14	0.537698	4.36494e-14	5.72118e-13
CRTAP	0.371891	4.43083e-14	5.79928e-13
RUSC1	0.448991	4.4311e-14	5.79928e-13
PIGW	-0.771289	4.43824e-14	5.80431e-13
RPS6KA1	0.590999	4.47631e-14	5.84975e-13
MLF1	0.655025	4.53802e-14	5.92445e-13
ANTXR1	1.09688	4.54019e-14	5.92445e-13
FAM212B	1.67393	4.7096e-14	6.14095e-13
YIPF4	-0.498146	4.96062e-14	6.46348e-13
FBXW11	0.408163	5.47158e-14	7.1189e-13
FICD	0.766373	5.47172e-14	7.1189e-13
SCP2	-0.404033	5.48357e-14	7.12904e-13
TMEM184C	0.488742	5.50311e-14	7.14918e-13
CPSF4	0.458264	5.53429e-14	7.18438e-13
TSEN54	0.506392	5.54907e-14	7.19826e-13
POLR3A	0.425916	5.69632e-14	7.38383e-13
NRSN2	0.440294	5.70536e-14	7.39012e-13
GCNT1	-0.722929	5.75905e-14	7.45418e-13
ATF4	-0.318205	5.85388e-14	7.57137e-13
CETN2	-0.661672	5.93215e-14	7.66697e-13
RAB30	0.871803	5.9983e-14	7.74678e-13
BSDC1	0.402794	6.14982e-14	7.93664e-13
RWDD1	-0.661786	6.64406e-14	8.56821e-13
TJAP1	0.665809	6.76876e-14	8.72264e-13
TTPAL	0.615168	6.79918e-14	8.75544e-13
LAPTM4A	-0.423036	7.03562e-14	9.05329e-13
ZMAT2	-0.52218	7.05926e-14	9.07708e-13
TSPAN3	0.396755	7.06863e-14	9.08249e-13
ARID3A	1.07245	7.12887e-14	9.15323e-13
TGFBR1	0.791058	7.21284e-14	9.25428e-13
KDM7A	-0.636978	7.31785e-14	9.38218e-13
HSD17B11	-0.622917	7.48379e-14	9.58796e-13
SLC39A3	0.634358	7.55423e-14	9.67117e-13
COG6	-0.659548	7.73944e-14	9.90109e-13
TVP23B	0.520376	7.95441e-14	1.01687e-12
LRRC58	0.344545	7.98838e-14	1.02047e-12
DPH6	-0.870247	8.60528e-14	1.09848e-12
APEX1	-0.336062	8.79154e-14	1.12145e-12
EXOC3L1	0.938932	9.02677e-14	1.15062e-12
CLUH	0.342964	9.29981e-14	1.18457e-12
ANP32A	-0.316899	9.31607e-14	1.18578e-12
USP46	-0.770864	9.46252e-14	1.20355e-12
USP33	-0.487575	9.83009e-14	1.2494e-12
NPTN	0.516812	9.86506e-14	1.25294e-12
FBRSL1	0.338604	1.04421e-13	1.32439e-12
SAE1	0.35041	1.04427e-13	1.32439e-12
PODXL	0.409829	1.06529e-13	1.35008e-12
B3GNT1	0.674078	1.12594e-13	1.42592e-12
MFAP3	0.511681	1.1773e-13	1.4899e-12
CCNI	-0.304887	1.22185e-13	1.54516e-12
MCTS1	-0.729134	1.23115e-13	1.55581e-12
ZNF746	0.477219	1.26786e-13	1.60105e-12
YEATS4	-0.608536	1.27753e-13	1.6121e-12
PRKD1	-0.730577	1.31902e-13	1.66327e-12
SLC52A2	0.461833	1.33827e-13	1.68633e-12
USP16	-0.496412	1.39201e-13	1.7528e-12
FBXL16	0.640353	1.40006e-13	1.76167e-12
TBCCD1	0.557392	1.40474e-13	1.7663e-12
ZNF385A	0.701843	1.46895e-13	1.84572e-12
STK4	0.642236	1.47729e-13	1.85488e-12
CCDC78	-0.615509	1.50073e-13	1.88297e-12
PLXNB1	0.482532	1.51154e-13	1.89518e-12
PHF21A	-0.636237	1.51763e-13	1.90146e-12
DUSP1	1.04483	1.61377e-13	2.02048e-12
SFXN5	0.675369	1.66889e-13	2.08801e-12
ABAT	-0.920224	1.69452e-13	2.11857e-12
SGPP1	0.528102	1.70072e-13	2.12481e-12
KIAA0020	-0.496836	1.76949e-13	2.20917e-12
EXOSC8	-0.666389	1.78335e-13	2.22351e-12
PRRC2B	0.347189	1.7835e-13	2.22351e-12
LINC00265	1.1215	1.8345e-13	2.28547e-12
C15orf39	0.560757	1.84428e-13	2.29604e-12
RBPMS2	-1.04982	2.11601e-13	2.63246e-12
C17orf96	-0.489676	2.29519e-13	2.85336e-12
MT2A	0.336857	2.39734e-13	2.97778e-12
PTPN3	0.46797	2.39866e-13	2.97778e-12
MRPS35	-0.349185	2.43061e-13	3.01532e-12
LRRCC1	-0.537191	2.44367e-13	3.0294e-12
ADM	2.41168	2.49564e-13	3.09165e-12
INTS1	0.336076	2.56134e-13	3.1708e-12
IDH1	-0.288552	2.57367e-13	3.18383e-12
MSI2	-0.386761	2.59703e-13	3.21037e-12
EDA2R	0.61404	2.59877e-13	3.21037e-12
ZCCHC3	1.08341	2.61881e-13	3.23286e-12
UBL3	-0.37841	2.6518e-13	3.2713e-12
MAP7	-0.435045	2.7772e-13	3.4236e-12
TRAPPC10	0.513542	2.92225e-13	3.59988e-12
CUL4A	-0.322482	2.92962e-13	3.60644e-12
KATNB1	0.461051	2.96582e-13	3.64845e-12
GABRB2	0.483937	2.99579e-13	3.68276e-12
PSMD6	-0.365651	3.14135e-13	3.85899e-12
C17orf85	-0.580005	3.16496e-13	3.88529e-12
EYA3	0.526024	3.17366e-13	3.89326e-12
NCAPG	-0.517886	3.29138e-13	4.03486e-12
SHKBP1	0.484812	3.33369e-13	4.08389e-12
KRT19	-0.728354	3.3462e-13	4.09636e-12
2021-03-09	0.559403	3.39031e-13	4.14748e-12
ZDHHC5	0.339934	3.48668e-13	4.26241e-12
HDHD2	-0.833228	3.60157e-13	4.39981e-12
CCNT2	0.618569	3.62206e-13	4.42177e-12
FBXL15	0.554182	3.72754e-13	4.54739e-12
LONRF2	-0.554035	3.7557e-13	4.57857e-12
TAGLN2	0.243936	4.05402e-13	4.93884e-12
SCD	-0.710662	4.07466e-13	4.96056e-12
POLE3	-0.414517	4.08097e-13	4.96481e-12
ADAR	0.257422	4.13843e-13	5.03123e-12
C21orf91	-0.745637	4.57418e-13	5.55715e-12
PRKCD	-0.371079	4.7324e-13	5.74542e-12
IRF2BPL	-0.456219	4.81914e-13	5.84669e-12
TTC3	-0.409624	4.83815e-13	5.86571e-12
FBXO21	0.428662	4.92038e-13	5.96131e-12
CIPC	-0.570047	4.94215e-13	5.98357e-12
MRPS2	0.43396	5.04499e-13	6.10388e-12
RAF1	0.314228	5.06589e-13	6.12496e-12
ZBTB43	0.641073	5.07948e-13	6.13718e-12
LAMTOR2	-0.562501	5.08948e-13	6.14505e-12
C6orf89	-0.426863	5.24447e-13	6.32785e-12
ZDHHC20	-0.48323	5.25498e-13	6.33619e-12
COA6	-0.763788	5.29565e-13	6.38086e-12
RGS16	1.02868	5.37594e-13	6.47317e-12
CCNB1	-0.353091	5.58993e-13	6.72624e-12
RIMKLB	-0.838414	5.63298e-13	6.77342e-12
RP11-24B19.3	-1.83439	5.89662e-13	7.0856e-12
NOV	-1.48952	5.96217e-13	7.15948e-12
FLVCR1	0.405864	6.05481e-13	7.26577e-12
EME2	-0.703153	6.19892e-13	7.43364e-12
FAM174A	-0.719096	6.22241e-13	7.45674e-12
USP31	0.609827	6.42839e-13	7.69833e-12
ZNF367	-0.637649	6.58654e-13	7.88238e-12
PSD4	-0.404664	7.00596e-13	8.37862e-12
PTP4A2	0.312024	7.0295e-13	8.40107e-12
PVRL2	0.85187	7.06089e-13	8.43286e-12
OIP5-AS1	-0.321683	7.27089e-13	8.67778e-12
XRN1	-0.507433	7.34961e-13	8.76579e-12
MTAP	-0.617984	7.36529e-13	8.77854e-12
RP11-710C12.1	1.20825	7.73077e-13	9.20793e-12
FBXO46	0.624595	7.78158e-13	9.26218e-12
DYNC2LI1	-1.40095	7.79999e-13	9.27782e-12
AMOTL1	-1.12519	7.84647e-13	9.32682e-12
SKA2	-0.552475	7.89899e-13	9.38291e-12
TEX15	-0.93283	7.91244e-13	9.39256e-12
DPM2	0.522711	8.22489e-13	9.75689e-12
FOXM1	0.375422	8.24366e-13	9.77257e-12
SLC35A4	0.317909	8.29359e-13	9.82515e-12
MRPS9	-0.549704	8.6702e-13	1.02644e-11
GABPB2	-0.456073	8.74325e-13	1.03439e-11
MAT2B	-0.479264	8.7882e-13	1.03901e-11
GCC1	0.497599	8.94094e-13	1.05636e-11
MDM2	0.273818	9.29092e-13	1.09698e-11
LAMP1	0.312146	9.65131e-13	1.13876e-11
TBC1D10B	-0.39106	9.73597e-13	1.14798e-11
ALB	-0.231921	9.99931e-13	1.17825e-11
C11orf48	-0.748048	1.02275e-12	1.20433e-11
ARPP19	-0.301602	1.03829e-12	1.22181e-11
TLK2	-0.535583	1.04095e-12	1.22412e-11
NCOR2	0.436633	1.06315e-12	1.2494e-11
UACA	-0.834486	1.09058e-12	1.28078e-11
CIC	0.432233	1.09663e-12	1.28702e-11
LMNA	0.258845	1.13068e-12	1.3261e-11
MFSD8	-0.932096	1.13456e-12	1.32977e-11
SMC1B	-0.913576	1.15046e-12	1.34751e-11
TEX19	2.13043	1.15242e-12	1.34891e-11
SET	-0.227878	1.15537e-12	1.35146e-11
SCAF11	-0.292286	1.16244e-12	1.35883e-11
ZNF789	-0.52259	1.17259e-12	1.36979e-11
SGTB	-0.893157	1.17435e-12	1.37093e-11
THRB	-0.486757	1.19028e-12	1.38861e-11
GANAB	0.212421	1.19506e-12	1.39326e-11
TBC1D9B	0.331011	1.20316e-12	1.40178e-11
FAM217B	-0.906601	1.21781e-12	1.41791e-11
ARHGEF10	0.565017	1.23452e-12	1.43642e-11
PHC3	0.407044	1.25599e-12	1.46043e-11
NEDD9	1.01096	1.35992e-12	1.58024e-11
DEFB132	-2.1239	1.36451e-12	1.58452e-11
AP1S1	0.348249	1.37808e-12	1.59922e-11
NARG2	-0.546778	1.38256e-12	1.60337e-11
RFX5	-0.414084	1.44723e-12	1.67726e-11
IQCE	-0.450472	1.4632e-12	1.69466e-11
TRIM26	0.482276	1.4773e-12	1.70986e-11
SSBP4	0.404325	1.53316e-12	1.77335e-11
FAM222B	0.371911	1.62777e-12	1.88155e-11
CHCHD7	-0.767342	1.64058e-12	1.89511e-11
GOSR1	0.377064	1.66113e-12	1.91759e-11
CNOT11	0.405259	1.68399e-12	1.94271e-11
CSTF3	-0.46575	1.71526e-12	1.97749e-11
PCGF5	-0.557375	1.73332e-12	1.997e-11
SCARB1	0.259852	1.74538e-12	2.00959e-11
HADH	-0.395025	1.83198e-12	2.10792e-11
XRCC5	-0.249784	1.83445e-12	2.10938e-11
GPR157	0.928573	1.8875e-12	2.1677e-11
BEX1	0.971329	1.88764e-12	2.1677e-11
MMP24-AS1	0.450397	1.9222e-12	2.20596e-11
AC092171.4	0.688972	1.97143e-12	2.26098e-11
XPO6	0.302289	1.9989e-12	2.291e-11
CCM2	0.465945	2.06653e-12	2.36697e-11
ETNK1	-0.377161	2.09913e-12	2.40275e-11
TBL1XR1	0.320786	2.12755e-12	2.43284e-11
KIAA0226	0.484515	2.12818e-12	2.43284e-11
MYO5B	-0.538228	2.14705e-12	2.45281e-11
GPR125	0.470881	2.15924e-12	2.46514e-11
SNX13	-0.438567	2.1885e-12	2.49693e-11
SDHC	-0.29885	2.24753e-12	2.56262e-11
MMP15	0.535089	2.25968e-12	2.57481e-11
MAF1	0.300375	2.28674e-12	2.60396e-11
MAN2C1	-0.494721	2.35313e-12	2.67783e-11
CTSB	0.39181	2.3602e-12	2.68413e-11
GNAI2	0.260963	2.40359e-12	2.73172e-11
HNRNPA0	0.282736	2.4256e-12	2.75495e-11
JUNB	0.571379	2.46961e-12	2.80313e-11
NUP153	0.370755	2.55647e-12	2.89985e-11
CYLD	-0.792131	2.61004e-12	2.95872e-11
FNIP1	0.553716	2.63286e-12	2.98267e-11
CKAP2	-0.39422	2.67316e-12	3.02638e-11
MCMBP	-0.37538	2.71284e-12	3.06736e-11
FKBP14	0.631074	2.7114e-12	3.06736e-11
PHF3	-0.425574	2.72232e-12	3.0761e-11
ARHGDIA	0.308095	2.7306e-12	3.0815e-11
MAPK6	0.398436	2.72968e-12	3.0815e-11
XPNPEP3	0.442444	2.7619e-12	3.11483e-11
MRPS5	-0.474971	2.76811e-12	3.11983e-11
TPMT	-0.521457	2.774e-12	3.12448e-11
ZBTB5	0.483514	2.83596e-12	3.19223e-11
DYNLL2	0.28508	2.88976e-12	3.25071e-11
LRRFIP2	-0.519361	2.91346e-12	3.27527e-11
NUFIP2	0.263176	2.95023e-12	3.31449e-11
NUDCD3	0.317183	3.00955e-12	3.37856e-11
CHRNB2	1.27846	3.01109e-12	3.37856e-11
FURIN	0.418857	3.07255e-12	3.44532e-11
PRDM4	0.525379	3.08055e-12	3.4521e-11
SMARCA1	-1.05793	3.09478e-12	3.46584e-11
ERP44	0.343256	3.14283e-12	3.51741e-11
KIF23	0.470871	3.14743e-12	3.52033e-11
DYRK1A	0.437603	3.18862e-12	3.56413e-11
TMEM17	-1.32467	3.25021e-12	3.63067e-11
C9orf64	-0.643568	3.25741e-12	3.63641e-11
ZFP36	0.708364	3.35424e-12	3.74213e-11
TOR1AIP1	-0.359518	3.36467e-12	3.7514e-11
KIAA0247	0.617967	3.37432e-12	3.75977e-11
E2F4	0.395218	3.39389e-12	3.77918e-11
APIP	-0.867548	3.40789e-12	3.79238e-11
TGIF2	0.52718	3.52912e-12	3.92481e-11
PBX2	0.511753	3.53622e-12	3.93022e-11
DNAJB14	0.436102	3.58084e-12	3.97731e-11
UBR1	-0.450798	3.65685e-12	4.05917e-11
PPP1R12A	-0.520643	3.66447e-12	4.06507e-11
USP40	-0.516097	3.69843e-12	4.10015e-11
ZCCHC6	-0.708868	3.72866e-12	4.13108e-11
ZNF695	-1.14776	3.818e-12	4.22739e-11
IMPACT	-0.534591	3.82248e-12	4.2297e-11
THAP9-AS1	-0.51905	3.83543e-12	4.24137e-11
TMEM192	-0.438744	4.12325e-12	4.55678e-11
FAM149B1	-0.551968	4.13816e-12	4.5704e-11
ENOPH1	-0.37294	4.15765e-12	4.58905e-11
MSMO1	0.384243	4.22059e-12	4.6556e-11
USP13	-0.509264	4.37813e-12	4.82636e-11
LRRC8B	-0.508645	4.4048e-12	4.85272e-11
SBDS	0.389933	4.55704e-12	5.0173e-11
YWHAH	0.360176	4.58127e-12	5.04083e-11
ARF4	0.276504	4.59919e-12	5.05739e-11
PHF1	0.567502	4.73218e-12	5.20038e-11
ANGPTL4	-0.55559	4.76715e-12	5.23554e-11
SCAPER	-1.37028	4.84827e-12	5.32131e-11
MRPS28	-0.653789	4.91089e-12	5.38669e-11
RPS6KA4	0.489827	4.91403e-12	5.38678e-11
PKP1	-1.60257	4.93294e-12	5.40415e-11
PLEKHB1	-0.662511	4.95284e-12	5.42257e-11
UBAP2	-0.393459	5.02952e-12	5.50311e-11
PLOD1	0.395664	5.09229e-12	5.56833e-11
C18orf25	0.446114	5.33443e-12	5.82948e-11
PDCD11	0.346238	5.3673e-12	5.86177e-11
TOR3A	-0.361796	5.44744e-12	5.9456e-11
SGTA	0.312278	5.51227e-12	6.01265e-11
UBA2	-0.378288	5.6539e-12	6.16331e-11
VOPP1	0.62822	5.72416e-12	6.23604e-11
ABHD2	0.293018	5.86195e-12	6.38221e-11
MAF	-1.04727	5.90742e-12	6.42774e-11
SPRYD3	0.473078	5.96086e-12	6.48188e-11
LPGAT1	0.243533	5.98191e-12	6.49938e-11
CYB5R3	0.324204	5.98433e-12	6.49938e-11
KLK3	-1.15164	6.07095e-12	6.58939e-11
RPN1	0.22601	6.22881e-12	6.75657e-11
PSMB2	0.323392	6.36479e-12	6.89983e-11
SRSF2	-0.353935	6.50188e-12	7.04411e-11
WBSCR22	0.271935	6.5954e-12	7.14103e-11
ZDHHC17	0.450639	6.725e-12	7.27688e-11
IFRD1	0.384613	6.75729e-12	7.30734e-11
NIN	-0.555959	6.82545e-12	7.37651e-11
CSNK1E	0.339525	6.9144e-12	7.46806e-11
DLGAP1	-0.85799	7.05568e-12	7.61598e-11
PAN3	-0.551465	7.21796e-12	7.78638e-11
LYSMD2	-0.956056	7.23617e-12	7.80125e-11
MAN1A2	0.388613	7.29394e-12	7.85872e-11
EDC4	0.42166	7.46135e-12	8.03418e-11
EMC8	-0.623574	7.67493e-12	8.25911e-11
GK5	-0.667847	7.83726e-12	8.42864e-11
ESYT2	0.307099	8.0457e-12	8.64753e-11
SPAG9	-0.401169	8.28978e-12	8.90444e-11
HSPA1B	0.482754	8.58846e-12	9.21964e-11
MAP2	-0.484915	8.61243e-12	9.23974e-11
C8orf33	-0.344186	8.63218e-12	9.25529e-11
CYP1A1	-0.61297	8.75199e-12	9.37805e-11
KCTD2	0.534379	8.80166e-12	9.42554e-11
AC093838.4	-0.606244	9.05742e-12	9.69353e-11
CAMLG	-0.687971	9.12534e-12	9.76029e-11
GOLGA7	-0.479403	9.27114e-12	9.91021e-11
MRPL37	0.280119	9.36123e-12	1.00004e-10
ZNF724P	-0.860693	9.65586e-12	1.03065e-10
C1orf85	0.387721	9.6594e-12	1.03065e-10
SLCO5A1	-0.697939	9.88676e-12	1.05427e-10
ZNF251	-0.803309	1.00944e-11	1.07576e-10
WDR4	-0.662347	1.01075e-11	1.07651e-10
N6AMT1	-0.706932	1.01189e-11	1.07707e-10
CLDN4	0.327463	1.02449e-11	1.08982e-10
SLC39A11	-0.733158	1.03135e-11	1.09646e-10
FITM2	0.547339	1.032e-11	1.09648e-10
SUB1	-0.36867	1.0429e-11	1.1074e-10
LAPTM4B	0.30862	1.04869e-11	1.11287e-10
FAM83F	0.450884	1.08088e-11	1.14635e-10
LDB1	0.467618	1.1291e-11	1.19676e-10
PDE4D	0.530664	1.18647e-11	1.25682e-10
GSTO1	-0.640094	1.18925e-11	1.259e-10
LSM14B	0.453305	1.20194e-11	1.27167e-10
MKKS	0.40489	1.20274e-11	1.27176e-10
AC139100.2	0.881927	1.22115e-11	1.29045e-10
PQLC2	0.777928	1.22235e-11	1.29094e-10
TP53INP2	0.457774	1.22641e-11	1.29446e-10
NUP205	0.27862	1.24399e-11	1.31222e-10
ABCC10	0.721868	1.29357e-11	1.3637e-10
ATP5A1	-0.23192	1.30281e-11	1.37263e-10
PDPR	0.538723	1.33069e-11	1.40116e-10
NADSYN1	0.464916	1.35343e-11	1.42425e-10
UBE2Z	0.322178	1.40363e-11	1.4762e-10
TAF7	-0.451793	1.44472e-11	1.51851e-10
CPSF1	0.33616	1.46518e-11	1.5391e-10
RBBP6	-0.380984	1.47405e-11	1.54749e-10
GFM1	0.271396	1.48354e-11	1.55653e-10
EXOSC2	-0.439476	1.51199e-11	1.58543e-10
MEP1A	-1.11981	1.53268e-11	1.60617e-10
ZNF728	-1.54221	1.54977e-11	1.62311e-10
RAD18	0.482919	1.56626e-11	1.6394e-10
MYO10	-0.87205	1.57924e-11	1.65201e-10
ANKRD13A	0.502559	1.63139e-11	1.70556e-10
TTLL7	-0.937636	1.64757e-11	1.72145e-10
C7orf55-LUC7L2	-0.407347	1.66415e-11	1.73774e-10
YKT6	0.306556	1.68343e-11	1.75579e-10
PPP1R16A	0.421004	1.68318e-11	1.75579e-10
RP11-253E3.3	0.807629	1.7339e-11	1.80736e-10
PAK1IP1	-0.680311	1.83329e-11	1.90983e-10
SNX9	-0.47774	1.84097e-11	1.91669e-10
ACSL4	-1.27669	1.85632e-11	1.93154e-10
PTGR1	-0.548595	1.89762e-11	1.97335e-10
PGRMC1	0.309531	1.96038e-11	2.03741e-10
SLC38A10	0.322486	1.97278e-11	2.04909e-10
RRBP1	-0.41255	1.9873e-11	2.06295e-10
ATXN3	0.564674	2.00507e-11	2.08017e-10
LPL	-0.796066	2.02028e-11	2.09471e-10
NEO1	0.541646	2.05113e-11	2.12545e-10
HMGN4	0.419095	2.06863e-11	2.14233e-10
TRIB1	0.330856	2.11376e-11	2.18778e-10
ITGB1	0.29102	2.13132e-11	2.20465e-10
HSPB6	-0.23543	2.21112e-11	2.28587e-10
LUC7L	-0.613917	2.22015e-11	2.29385e-10
REEP4	0.340354	2.22728e-11	2.29986e-10
C12orf5	0.758642	2.271e-11	2.34364e-10
PARP1	-0.185537	2.28381e-11	2.35548e-10
RBM26	-0.445264	2.33711e-11	2.40904e-10
IQGAP3	0.369916	2.41725e-11	2.49019e-10
ACSL1	0.580202	2.43247e-11	2.5044e-10
TRIM37	-0.526058	2.46101e-11	2.53231e-10
PPP2R2D	0.594226	2.48029e-11	2.55066e-10
SRSF6	-0.265775	2.50815e-11	2.5778e-10
DDX55	-0.566947	2.51677e-11	2.58515e-10
RP11-427H3.3	-0.443672	2.54915e-11	2.61689e-10
CDCA5	0.410015	2.58409e-11	2.65122e-10
KLHL15	0.610017	2.60388e-11	2.66996e-10
PSAP	0.247833	2.62479e-11	2.68983e-10
NECAP1	0.338228	2.6322e-11	2.69586e-10
SLC35C1	0.604363	2.63849e-11	2.70073e-10
RFWD3	0.396518	2.75296e-11	2.81627e-10
ENOX2	-0.809214	2.76046e-11	2.8223e-10
SLC38A1	0.218566	2.77382e-11	2.83432e-10
ASCC3	-0.326223	2.79262e-11	2.85188e-10
CHFR	-0.525404	2.85528e-11	2.91417e-10
RPS6	-0.234501	2.87666e-11	2.9343e-10
ATP6V1F	0.347937	2.89604e-11	2.95235e-10
SPIN1	0.356486	2.93341e-11	2.98872e-10
NACC1	0.308879	2.95979e-11	3.01385e-10
MR1	0.538936	3.01316e-11	3.06642e-10
SURF6	-0.483286	3.08251e-11	3.13519e-10
FAM83H	0.274429	3.11307e-11	3.16445e-10
LIPA	0.454017	3.21215e-11	3.26328e-10
GLTPD1	0.461576	3.26513e-11	3.31519e-10
TPRA1	0.484157	3.27687e-11	3.32519e-10
PABPC1	0.195755	3.36118e-11	3.40878e-10
PYGL	-0.639564	3.37087e-11	3.41664e-10
SPPL3	0.363913	3.38809e-11	3.43212e-10
MSH2	-0.510946	3.44972e-11	3.49255e-10
NEK1	-1.19176	3.46595e-11	3.50591e-10
TEAD3	0.806645	3.4669e-11	3.50591e-10
DDHD1	-0.843455	3.49636e-11	3.53368e-10
SBDSP1	0.487914	3.55614e-11	3.59203e-10
HECTD3	0.439722	3.6165e-11	3.6509e-10
AGBL5	-0.46644	3.64276e-11	3.67531e-10
UBE2H	0.277457	3.64541e-11	3.67588e-10
SPRTN	0.536162	3.68806e-11	3.71676e-10
CERCAM	0.92238	3.70292e-11	3.72959e-10
ACTB	0.216566	3.74087e-11	3.76567e-10
NEFH	-0.849484	3.80956e-11	3.83263e-10
SH3BP5L	0.408688	3.83129e-11	3.85229e-10
BAHD1	0.542945	3.908e-11	3.92717e-10
CHM	-0.565468	3.92993e-11	3.94695e-10
ETV1	-0.474203	3.9943e-11	4.00932e-10
PHYHIPL	1.5397	4.02957e-11	4.04242e-10
RALYL	0.599385	4.10853e-11	4.11929e-10
HMGN2	-0.240268	4.11794e-11	4.12637e-10
GSK3B	0.296992	4.19947e-11	4.20567e-10
MPZL2	-0.673464	4.21692e-11	4.22076e-10
SF3B5	0.316573	4.24846e-11	4.24991e-10
DCAF8	-0.433683	4.58069e-11	4.57965e-10
NIPAL3	-0.303816	4.66179e-11	4.65808e-10
DNAJA3	-0.305532	4.73042e-11	4.72398e-10
PANK3	0.344028	4.80685e-11	4.79759e-10
TTLL5	0.566355	4.86634e-11	4.85421e-10
TCF3	0.35483	4.98987e-11	4.97462e-10
APEX2	0.500226	4.99339e-11	4.97531e-10
SLC6A6	0.497671	5.01223e-11	4.99126e-10
XPA	-0.988983	5.11362e-11	5.08935e-10
GGA3	0.548113	5.21244e-11	5.18477e-10
BCKDHB	-0.50373	5.36373e-11	5.33225e-10
CKAP5	0.289691	5.38769e-11	5.35305e-10
PGD	0.25599	5.47577e-11	5.43749e-10
SRSF3	-0.254192	5.5497e-11	5.5078e-10
PIGA	0.469956	5.60768e-11	5.56221e-10
TK2	0.599259	5.64964e-11	5.60068e-10
HDAC5	0.459274	5.8236e-11	5.76988e-10
GUK1	0.271996	6.02017e-11	5.96129e-10
PLCXD1	-0.41166	6.04425e-11	5.98177e-10
ATP8B2	0.265107	6.22155e-11	6.15378e-10
ATXN7L3	0.399511	6.24618e-11	6.17468e-10
PIP5K1C	0.568822	6.25553e-11	6.18045e-10
USP53	0.461385	6.26154e-11	6.18292e-10
PROSC	0.369739	6.28132e-11	6.19897e-10
CENPF	-0.349547	6.31851e-11	6.23218e-10
ARPC5	-0.307094	6.33841e-11	6.24832e-10
ANXA5	-0.408624	6.42806e-11	6.33315e-10
PROSER1	0.375913	6.69345e-11	6.59093e-10
ATPAF1	0.279121	6.77876e-11	6.67121e-10
CEP350	-0.424567	6.8022e-11	6.69054e-10
CDC14A	0.511464	6.83747e-11	6.72148e-10
MOCS2	-0.47626	6.84625e-11	6.72635e-10
AKR1C2	-0.440056	6.90552e-11	6.7808e-10
MOB1A	0.284339	7.3511e-11	7.21432e-10
ZNF532	0.618808	7.36865e-11	7.22751e-10
PRICKLE3	0.597084	7.56886e-11	7.41975e-10
ARHGAP12	0.60852	7.69322e-11	7.53747e-10
CENPH	-0.475435	7.78544e-11	7.62358e-10
HGSNAT	0.387608	7.89879e-11	7.73028e-10
RIOK3	-0.432836	7.93439e-11	7.76081e-10
NLRX1	0.413019	8.18705e-11	8.0035e-10
SH3BGRL3	0.321151	8.25571e-11	8.06615e-10
MAP2K6	-0.987312	8.26737e-11	8.07306e-10
VGLL4	-0.419745	8.27873e-11	8.07967e-10
ACSM3	-0.492937	8.31136e-11	8.10703e-10
DYNC1LI2	-0.352779	8.33142e-11	8.12209e-10
NPM1P27	-1.12789	8.41469e-11	8.19874e-10
USP14	0.278152	8.46913e-11	8.24722e-10
PCDHA13	0.83472	8.72699e-11	8.49363e-10
BLCAP	0.409542	9.04559e-11	8.79884e-10
OFD1	-0.766414	9.10302e-11	8.84982e-10
SFXN3	0.417064	9.22095e-11	8.95953e-10
RNPS1	0.330211	9.25576e-11	8.98839e-10
FOXA1	0.210722	9.37784e-11	9.10193e-10
YAP1	0.376562	9.6017e-11	9.31407e-10
CLGN	-0.563023	9.84827e-11	9.54799e-10
MRPL41	0.373011	9.89144e-11	9.58457e-10
LMTK2	0.391365	9.92091e-11	9.60785e-10
ZFYVE26	0.590446	1.03124e-10	9.98152e-10
BRCC3	-0.578784	1.04099e-10	1.00703e-09
LANCL3	1.57111	1.05918e-10	1.02407e-09
ME1	-0.773042	1.05986e-10	1.02417e-09
TMEM115	0.404446	1.07179e-10	1.03512e-09
NCOA7	-0.675893	1.07474e-10	1.0374e-09
KHNYN	0.720727	1.07546e-10	1.03753e-09
SNRPC	0.36394	1.08125e-10	1.04255e-09
ATP2A2	-0.193247	1.08207e-10	1.04277e-09
PIM2	0.582311	1.10276e-10	1.06212e-09
MIR4453	0.71136	1.12388e-10	1.08188e-09
DDIT4L	0.403232	1.12972e-10	1.08691e-09
HSBP1	0.283299	1.13107e-10	1.08761e-09
ALDH1L2	-0.380288	1.13557e-10	1.09134e-09
ABCC6P1	-0.909609	1.13885e-10	1.09389e-09
CDH3	0.371557	1.15732e-10	1.11102e-09
MDM4	-0.404752	1.17911e-10	1.13133e-09
TOB2	-0.352664	1.2448e-10	1.1935e-09
CLIP1	-0.281158	1.24527e-10	1.1935e-09
ADCY9	-0.66018	1.24969e-10	1.1971e-09
GLUD1	-0.238688	1.25618e-10	1.20265e-09
NAT10	-0.314366	1.25901e-10	1.20471e-09
GRB2	0.335356	1.26948e-10	1.21407e-09
CDK6	0.470752	1.27354e-10	1.21729e-09
SDHD	-0.419027	1.27797e-10	1.22087e-09
ACTR2	0.216949	1.30406e-10	1.24511e-09
SMS	-0.408976	1.32103e-10	1.26064e-09
EXOSC6	0.393332	1.33668e-10	1.27487e-09
LARP1	0.245656	1.37046e-10	1.30639e-09
MLLT6	-0.229955	1.3782e-10	1.31305e-09
TBC1D12	-0.662524	1.38538e-10	1.31918e-09
RBMS2	0.922012	1.3913e-10	1.32411e-09
SRSF1	-0.259961	1.40119e-10	1.33279e-09
2021-09-08	0.331026	1.42722e-10	1.35682e-09
ZNF451	0.433683	1.43606e-10	1.36449e-09
PIGT	0.353359	1.53048e-10	1.45342e-09
ATG2A	0.430512	1.56688e-10	1.48719e-09
RAB40C	0.557451	1.58242e-10	1.50113e-09
RANBP10	0.428737	1.58681e-10	1.50448e-09
RHBDF2	0.586502	1.58768e-10	1.50449e-09
MLF2	0.219613	1.66685e-10	1.57867e-09
C22orf29	0.392123	1.67608e-10	1.58656e-09
TUB	-0.540099	1.69123e-10	1.60004e-09
PDE9A	-0.818161	1.73989e-10	1.64519e-09
RAB5C	0.507788	1.77675e-10	1.67914e-09
CSNK2A1	0.261293	1.78453e-10	1.68469e-09
TMEM194A	0.329933	1.78364e-10	1.68469e-09
MAML1	0.345994	1.791e-10	1.68989e-09
NGLY1	-0.457145	1.81611e-10	1.71267e-09
GFPT1	-0.309358	1.82394e-10	1.71913e-09
BCL2L12	0.492556	1.85529e-10	1.74775e-09
SPIRE2	0.568483	1.96784e-10	1.85278e-09
TREX1	0.473814	1.96911e-10	1.85298e-09
TNFRSF1A	0.346762	1.99523e-10	1.87656e-09
GJA1	-0.293451	2.02193e-10	1.90066e-09
HIATL1	0.334594	2.02726e-10	1.90465e-09
KLF6	0.620381	2.03906e-10	1.91472e-09
LARS2	0.309499	2.04104e-10	1.91555e-09
MEST	0.295473	2.11506e-10	1.98397e-09
JUND	0.438296	2.2033e-10	2.06563e-09
VPS9D1-AS1	-0.494104	2.24992e-10	2.1071e-09
PDXK	0.298963	2.2489e-10	2.1071e-09
NEAT1	-0.344147	2.30151e-10	2.15427e-09
ZKSCAN1	-0.301588	2.32201e-10	2.17231e-09
HNRNPA2B1	-0.182548	2.40946e-10	2.25292e-09
HBS1L	-0.361728	2.45969e-10	2.29866e-09
AP2S1	0.330743	2.49042e-10	2.32615e-09
PARD6A	0.604894	2.52326e-10	2.35557e-09
AKAP12	-0.71154	2.55265e-10	2.38175e-09
MYRF	0.467525	2.58438e-10	2.41008e-09
GPR35	0.583129	2.60612e-10	2.42907e-09
CLPTM1	0.292428	2.62985e-10	2.44989e-09
CARS	-0.439037	2.71883e-10	2.53144e-09
ECE2	0.574769	2.74799e-10	2.55724e-09
FRA10AC1	-0.743301	2.81572e-10	2.61888e-09
C11orf74	-1.51457	2.90219e-10	2.69789e-09
SPRED1	-0.507405	2.98833e-10	2.7765e-09
PPP1R9B	0.37862	2.99953e-10	2.78544e-09
MICAL2	-0.457287	3.05651e-10	2.83686e-09
ARL4A	-0.666821	3.0855e-10	2.86225e-09
LRBA	-0.326223	3.16168e-10	2.93138e-09
ANGPTL3	-1.06228	3.18963e-10	2.95573e-09
C3orf58	0.374677	3.2104e-10	2.97342e-09
CRYZL1	-0.732335	3.23589e-10	2.99545e-09
KLKP1	-1.44928	3.3242e-10	3.07559e-09
USP11	-0.373944	3.34562e-10	3.09378e-09
TBC1D32	-0.995917	3.39748e-10	3.14009e-09
MFSD5	0.460247	3.43942e-10	3.17718e-09
CEP85	0.486795	3.45435e-10	3.1893e-09
BCL2L11	0.655716	3.46226e-10	3.19493e-09
CCNG1	0.274676	3.48755e-10	3.21322e-09
HTT	0.32875	3.48599e-10	3.21322e-09
ILF3-AS1	0.400519	3.48402e-10	3.21322e-09
GLB1L2	0.502516	3.49117e-10	3.21487e-09
USP10	-0.309271	3.50178e-10	3.21959e-09
NMT1	0.312114	3.50115e-10	3.21959e-09
KIAA1522	0.42506	3.49931e-10	3.21959e-09
CREB3L4	-0.504948	3.58989e-10	3.29887e-09
GTF3C2	0.345517	3.60306e-10	3.30925e-09
LASP1	0.249096	3.60865e-10	3.31266e-09
SH3BGR	-1.6511	3.62655e-10	3.32736e-09
CRYL1	-0.568019	3.64628e-10	3.34372e-09
ICK	0.370427	3.73159e-10	3.42018e-09
BLVRA	-0.592255	3.80126e-10	3.48222e-09
FAM83D	0.401409	3.8499e-10	3.52494e-09
CBS	-0.33204	3.88226e-10	3.55272e-09
CDK1	0.299956	3.89582e-10	3.56328e-09
AMACR	-1.31592	4.05787e-10	3.70957e-09
KCNH2	0.614255	4.07244e-10	3.72096e-09
TC2N	-0.471145	4.13087e-10	3.77239e-09
PRCC	-0.289024	4.1497e-10	3.78763e-09
FRK	0.450206	4.38503e-10	4.00034e-09
SMPD3	0.857339	4.41959e-10	4.02979e-09
CASKIN2	0.508545	4.45422e-10	4.05926e-09
SNORD17	-2.1959	4.58284e-10	4.17432e-09
CREB5	2.26889	4.66864e-10	4.25027e-09
AMER1	0.659313	4.68888e-10	4.2665e-09
DIXDC1	-0.921335	4.72204e-10	4.29445e-09
NR2F6	0.367081	4.72764e-10	4.29732e-09
KPNA4	-0.275224	4.76949e-10	4.33313e-09
RANBP6	0.586708	4.84012e-10	4.39503e-09
ZNF257	-1.02921	4.87631e-10	4.42561e-09
XRCC6	-0.224609	4.88995e-10	4.4357e-09
EFHD2	0.445985	4.97413e-10	4.50975e-09
PIR	-0.589324	5.00672e-10	4.53695e-09
CKS1B	0.327676	5.02039e-10	4.547e-09
TMA16	-0.530218	5.024e-10	4.54794e-09
UXS1	-0.673251	5.10249e-10	4.61661e-09
SLC4A10	-0.76944	5.17029e-10	4.67555e-09
SAT1	0.670009	5.18083e-10	4.68269e-09
INTS5	0.473694	5.19848e-10	4.69622e-09
MPC2	-0.320702	5.22869e-10	4.72109e-09
CD55	-0.604519	5.31755e-10	4.79887e-09
RHOBTB2	0.593577	5.32281e-10	4.80116e-09
ZDHHC12	0.40119	5.43689e-10	4.90155e-09
COA1	0.383098	5.48151e-10	4.93924e-09
SMCHD1	-0.354768	5.59743e-10	5.04112e-09
RIC8A	0.347707	5.78308e-10	5.20566e-09
SLC38A7	0.582695	5.81342e-10	5.23029e-09
RSL24D1	-0.431881	5.92428e-10	5.32732e-09
R3HDM4	0.414752	5.93278e-10	5.33224e-09
SLC29A1	0.342299	6.00283e-10	5.39244e-09
PNP	0.348419	6.01761e-10	5.40296e-09
DESI1	0.320694	6.0654e-10	5.4431e-09
TMEM30A	-0.309634	6.07093e-10	5.44529e-09
UGT8	-0.50753	6.14087e-10	5.50522e-09
ARHGEF12	0.282573	6.16937e-10	5.52796e-09
AP5Z1	0.534291	6.26985e-10	5.61513e-09
ILF2	-0.216907	6.29575e-10	5.63522e-09
PANK2	0.572022	6.29868e-10	5.63522e-09
ATXN2L	0.325285	6.33777e-10	5.66732e-09
HSPA1A	1.05319	6.34439e-10	5.67036e-09
MAGEF1	-0.414914	6.40532e-10	5.72192e-09
DDOST	0.232549	6.46428e-10	5.77165e-09
SLC26A2	-0.55587	6.49554e-10	5.79663e-09
NAT8L	0.481046	6.53273e-10	5.82686e-09
RAD1	-0.524882	6.5659e-10	5.85348e-09
ANGEL2	-0.311137	6.62493e-10	5.90313e-09
SNHG3	0.561939	6.67098e-10	5.94116e-09
TMEM63B	0.381207	6.69822e-10	5.9624e-09
TMEM55B	0.522292	6.72603e-10	5.98413e-09
BRSK2	1.32272	6.8506e-10	6.09188e-09
SCRIB	0.226744	6.88294e-10	6.11755e-09
PTPRE	-1.51546	6.89117e-10	6.12178e-09
CDIPT	0.33204	7.06612e-10	6.27403e-09
LSM3	-0.368561	7.08816e-10	6.29043e-09
RBPJ	0.324321	7.15693e-10	6.34826e-09
RBFOX2	0.35757	7.54616e-10	6.69014e-09
CISD2	-0.464101	7.89149e-10	6.99278e-09
DHX15	0.227858	8.0338e-10	7.11531e-09
DIEXF	-0.396385	8.14041e-10	7.2061e-09
EEF2	0.168835	8.15123e-10	7.21206e-09
AC074117.10	0.88984	8.26748e-10	7.31124e-09
RP11-568K15.1	-0.739472	8.40283e-10	7.42721e-09
GNB2	0.241817	8.4706e-10	7.48335e-09
HIST1H2AG	-1.50634	8.55091e-10	7.55052e-09
ZBTB7A	0.326353	8.62424e-10	7.61145e-09
SLC25A23	0.300791	8.76765e-10	7.73414e-09
HID1	0.443778	8.83272e-10	7.78765e-09
[truncated: 4,575 more rows]
