# Supplementary material for: BPTF regulates androgen receptor activity by enhancing chromatin accessibility and stabilizing the AR-FOXA1 interaction
Source: Nat Commun. 2025 Dec 11;17:670. doi: 10.1038/s41467-025-67329-9 (PMC12820202; doi:10.1038/s41467-025-67329-9)
Supplement: Supplementary file 4 — Supplementary Data 2 [file 41467_2025_67329_MOESM4_ESM.xlsx]

## Sheet: proteinGroups
Table S2. Proteins identifed in AR RIME. Highlighted are the AR bait (green), BPTF (yellow) and known AR-interacting proteins (grey).
					Control	AR	Control	AR	Control	AR									Control	AR		Control	AR	Control	AR	Control	AR
Protein IDs	Majority protein IDs	Protein names	Gene names	Number of proteins	Peptides RIME_1	Peptides RIME_3	Razor + unique peptides RIME_1	Razor + unique peptides RIME_3	Unique peptides RIME_1	Unique peptides RIME_3	Sequence coverage [%]	Unique + razor sequence coverage [%]	Unique sequence coverage [%]	Mol. weight [kDa]	Sequence length	Sequence lengths	Q-value	Score	Sequence coverage RIME_1 [%]	Sequence coverage RIME_3 [%]	Intensity	Intensity RIME_1	Intensity RIME_3	LFQ intensity RIME_1	LFQ intensity RIME_3	MS/MS count RIME_1	MS/MS count RIME_3
P10275	P10275	Androgen receptor	AR	1	0	30	0	30	0	30	43.5	43.5	43.5	99.187	920	920	0	319	0	39.8	970270000	0	672590000	0	1219400000	0	45
Q13263	Q13263	Transcription intermediary factor 1-beta	TRIM28	1	0	5	0	5	0	5	17.6	17.6	17.6	88.549	835	835	0	46.377	0	10.2	30600000	0	11908000	0	22950000	0	6
Q14676	Q14676	Mediator of DNA damage checkpoint protein 1	MDC1	1	0	4	0	4	0	4	3.9	3.9	3.9	226.66	2089	2089	0	9.0652	0	3.9	6950200	0	6950200	0	12965000	0	5
O43865;Q96HN2	O43865	Putative adenosylhomocysteinase 2	AHCYL1	2	0	3	0	3	0	3	8.9	8.9	8.9	58.951	530	530;611	0	5.0906	0	8.9	10088000	0	10088000	0	18818000	0	3
Q92945	Q92945	Far upstream element-binding protein 2	KHSRP	1	0	2	0	2	0	2	12.8	12.8	12.8	73.114	711	711	0	10.61	0	4.4	11246000	0	1705300	0	0	0	2
Q15365	Q15365	Poly(rC)-binding protein 1	PCBP1	1	0	2	0	2	0	1	18.5	18.5	11.5	37.497	356	356	0	5.1232	0	10.1	9779500	0	3475900	0	0	0	2
P49790	P49790	Nuclear pore complex protein Nup153	NUP153	1	0	2	0	2	0	2	7.8	7.8	7.8	153.94	1475	1475	0	12.732	0	1.8	21179000	0	2145000	0	5421300	0	2
Q02878	Q02878	60S ribosomal protein L6	RPL6	1	0	2	0	2	0	2	19.8	19.8	19.8	32.728	288	288	0	11.398	0	10.1	15593000	0	1695800	0	0	0	2
O14979	O14979	Heterogeneous nuclear ribonucleoprotein D-like	HNRNPDL	1	0	2	0	2	0	2	6	6	6	46.437	420	420	0	3.8824	0	6	4313300	0	1194400	0	0	0	2
Q8N5F7;Q5M9Q1	Q8N5F7	NF-kappa-B-activating protein	NKAP	2	0	2	0	2	0	2	13.5	13.5	13.5	47.138	415	415;402	0	7.25	0	6.5	3796300	0	1180300	0	0	0	2
Q01130;Q9BRL6	Q01130;Q9BRL6	Serine/arginine-rich splicing factor 2;Serine/arginine-rich splicing factor 8	SRSF2;SRSF8	2	0	2	0	2	0	2	11.8	11.8	11.8	25.476	221	221;282	0	3.9122	0	11.8	2496800	0	626640	0	1169000	0	2
Q13185	Q13185	Chromobox protein homolog 3	CBX3	1	0	2	0	2	0	2	14.8	14.8	14.8	20.811	183	183	0	2.9951	0	14.8	2913100	0	1465800	0	2734400	0	2
Q92785	Q92785	Zinc finger protein ubi-d4	DPF2	1	0	2	0	2	0	2	7.7	7.7	7.7	44.155	391	391	0.0020877	2.0764	0	7.7	1844900	0	1844900	0	3441600	0	2
Q92925	Q92925	SWI/SNF-related matrix-associated actin-dependent regulator of chromatin subfamily D member 2	SMARCD2	1	0	2	0	2	0	2	4.7	4.7	4.7	58.92	531	531	0	2.1852	0	4.7	1503400	0	1503400	0	2804600	0	2
Q12830	Q12830	Nucleosome-remodeling factor subunit BPTF	BPTF	1	0	1	0	1	0	1	0.4	0.4	0.4	338.26	3046	3046	1	2	0	0.4	165570000	0	165570000	0	308850000	0	0
Q8WUA2	Q8WUA2	Peptidyl-prolyl cis-trans isomerase-like 4	PPIL4	1	0	1	0	1	0	1	13.4	13.4	13.4	57.224	492	492	0	7.4187	0	2.8	4967400	0	491230	0	0	0	1
P62826	P62826	GTP-binding nuclear protein Ran	RAN	1	0	1	0	1	0	1	9.7	9.7	9.7	24.423	216	216	0	2.7995	0	5.1	11152000	0	982040	0	0	0	1
Q9UQ88;P21127	Q9UQ88;P21127	Cyclin-dependent kinase 11A;Cyclin-dependent kinase 11B	CDK11A;CDK11B	2	0	1	0	1	0	1	2.3	2.3	2.3	91.361	783	783;795	0	3.1573	0	1	6853200	0	2035300	0	0	0	0
Q9BRT6	Q9BRT6	Protein LLP homolog	LLPH	1	0	1	0	1	0	1	10.9	10.9	10.9	15.225	129	129	0.0061856	2.0358	0	10.9	6889200	0	1181500	0	0	0	1
Q8IV04	Q8IV04	Carabin	TBC1D10C	1	0	1	0	1	0	1	2	2	2	49.712	446	446	0	11.569	0	2	270490000	0	26871000	0	50125000	0	1
Q00610;P53675	Q00610	Clathrin heavy chain 1	CLTC	2	0	1	0	1	0	1	5.2	5.2	5.2	191.61	1675	1675;1640	0	12.442	0	1.1	15720000	0	865900	0	0	0	1
P14625	P14625	Endoplasmin	HSP90B1	1	0	1	0	0	0	0	13.8	12.1	12.1	92.468	803	803	0	26.787	0	1.7	19136000	0	0	0	0	0	0
P39023	P39023	60S ribosomal protein L3	RPL3	1	0	1	0	1	0	1	10.9	10.9	10.9	46.108	403	403	0	9.0899	0	4	18993000	0	1041500	0	0	0	1
O95613	O95613	Pericentrin	PCNT	1	0	1	0	1	0	1	1.3	1.3	1.3	378.03	3336	3336	0	5.3559	0	0.2	18153000	0	14525000	0	0	0	1
P25398	P25398	40S ribosomal protein S12	RPS12	1	0	1	0	1	0	1	38.6	38.6	38.6	14.515	132	132	0	4.2465	0	9.1	9556800	0	1077800	0	0	0	1
P02462;P29400	P02462;P29400	Collagen alpha-1(IV) chain;Arresten;Collagen alpha-5(IV) chain	COL4A1;COL4A5	2	0	1	0	1	0	1	1.6	1.6	1.6	160.61	1669	1669;1685	0	3.86	0	0.6	3506000	0	0	0	0	0	1
Q9NR56;Q5VZF2	Q9NR56;Q5VZF2	Muscleblind-like protein 1;Muscleblind-like protein 2	MBNL1;MBNL2	2	0	1	0	1	0	1	5.7	5.7	5.7	41.817	388	388;373	0	2.9045	0	2.8	2915200	0	506990	0	0	0	1
P02679	P02679	Fibrinogen gamma chain	FGG	1	0	1	0	1	0	1	4	4	4	51.511	453	453	0	13.753	0	4	7635200	0	1354700	0	0	0	1
P06702	P06702	Protein S100-A9	S100A9	1	0	1	0	1	0	1	15.8	15.8	15.8	13.242	114	114	0	2.3649	0	11.4	3198100	0	924910	0	1725400	0	1
P07099	P07099	Epoxide hydrolase 1	EPHX1	1	0	1	0	1	0	1	7.3	7.3	7.3	52.948	455	455	0	3.9787	0	4.2	4004700	0	923210	0	1722200	0	1
P62314	P62314	Small nuclear ribonucleoprotein Sm D1	SNRPD1	1	0	1	0	1	0	1	10.9	10.9	10.9	13.281	119	119	0.0060484	1.948	0	10.9	2451400	0	852960	0	0	0	1
P62316	P62316	Small nuclear ribonucleoprotein Sm D2	SNRPD2	1	0	1	0	1	0	1	14.4	14.4	14.4	13.527	118	118	0	2.2985	0	8.5	5807200	0	705210	0	1315500	0	1
P62906	P62906	60S ribosomal protein L10a	RPL10A	1	0	1	0	1	0	1	7.8	7.8	7.8	24.831	217	217	0	2.9619	0	7.8	8266000	0	738240	0	0	0	1
P62995	P62995	Transformer-2 protein homolog beta	TRA2B	1	0	1	0	1	0	1	10.8	10.8	10.8	33.665	288	288	0	2.2818	0	4.9	2246500	0	406390	0	0	0	1
Q86WX3	Q86WX3	Active regulator of SIRT1	RPS19BP1	1	0	1	0	1	0	1	15.4	15.4	15.4	15.434	136	136	0	2.2371	0	15.4	3899900	0	1832700	0	0	0	1
Q96QH2	Q96QH2	PML-RARA-regulated adapter molecule 1	PRAM1	1	0	1	0	1	0	1	1.6	1.6	1.6	73.968	670	670	0.004158	2.0592	0	1.6	0	0	0	0	0	0	1
Q9Y2X3	Q9Y2X3	Nucleolar protein 58	NOP58	1	0	1	0	1	0	1	4.5	4.5	4.5	59.578	529	529	0	2.2966	0	1.9	1360800	0	0	0	0	0	1
O00488	O00488	Zinc finger protein 593	ZNF593	1	0	1	0	1	0	1	21.6	21.6	21.6	15.199	134	134	0	14.328	0	21.6	1712800	0	1712800	0	3195100	0	3
Q6ZR08	Q6ZR08	Dynein heavy chain 12, axonemal	DNAH12	1	0	1	0	1	0	1	0.4	0.4	0.4	356.94	3092	3092	1	2	0	0.4	1418300000	0	1418300000	0	2645700000	0	2
Q70CQ4	Q70CQ4	Ubiquitin carboxyl-terminal hydrolase 31	USP31	1	0	1	0	1	0	1	0.7	0.7	0.7	146.65	1352	1352	1	2	0	0.7	5916500	0	5916500	0	11037000	0	0
