# Supplementary material for: BPTF regulates androgen receptor activity by enhancing chromatin accessibility and stabilizing the AR-FOXA1 interaction
Source: Nat Commun. 2025 Dec 11;17:670. doi: 10.1038/s41467-025-67329-9 (PMC12820202; doi:10.1038/s41467-025-67329-9)
Supplement: Supplementary file 5 — Supplementary Data 3 [file 41467_2025_67329_MOESM5_ESM.xlsx]

## Sheet: Antibodies
Table S3. Antibodies used in this study
Name	Source	Cat #	Application	Dilution
BPTF	EMD Millipore	ABE24	Western blot	1:1000
	EMD Millipore	ABE1966	CUT&RUN	0.5 μg
			ChIP-qPCR	3 μg
			IP	3 μg
	EMD Millipore	MABE443	IHC	1:300
AR	EMD Millipore	06-680	Western blot	1:1000
			CUT&RUN	0.5 μg
			ChIP-qPCR	3 μg
			IP	3 μg
			RIME	10 μg
FOXA1	EpiCypher	13-2001	CUT&RUN	0.5 μg
			ChIP-qPCR	3 μg
			Western blot	1:1000
c-Myc	Cell Signaling	9402	Western blot	1:1000
	Santa Cruz	sc-40	Western blot	1:200
SMARCA1	EpiCypher	13-2005	CUT&RUN	0.5 μg
H3K27ac	EpiCypher	13-0059	CUT&RUN	0.5 μg
H3K4me1	EpiCypher	13-0040	CUT&RUN	0.5 μg
Flag	Sigma-Aldrich	F7425	Western blot	1:1000
Flag	Sigma-Aldrich	F3165	Western blot	1:1000
HA	Cell Signaling	3724	Western blot	1:1000
Actin	Sigma-Aldrich	A5441	Western blot	1:10000
Cas9	Active Motif	61957	ChIP-qPCR	3 μg
RNA Pol Ⅱ	Active Motif	39497	ChIP-qPCR	3 μg
Rabbit IgG	EpiCypher	13-0042	CUT&RUN	0.5 μg
			ChIP-qPCR	3 μg
Mouse IgG	Invitrogen	02-6300	ChIP-qPCR	3 μg
Goat anti-Rabbit IgG (H+L)-Alexa Fluor™ 680	Invitrogen	A-21109	Western blot	1:1000
Goat anti-Mouse IgG (H+L)-Alexa Fluor™ 680	Invitrogen	A-21058	Western blot	1:1000
Goat anti-Mouse IgG (H+L)-Alexa Fluor™ 790	Invitrogen	A-11375	Western blot	1:1000
Fluorescent TrueBlot anti-Rabbit IgG DyLight™ 680	Rockland Immunochemicals	18-4416-32	Western blot	1:1000
Fluorescent TrueBlot Anti-Mouse IgG DyLight™ 680	Rockland Immunochemicals	18-4417-32	Western blot	1:1000
