# Supplementary material for: BPTF regulates androgen receptor activity by enhancing chromatin accessibility and stabilizing the AR-FOXA1 interaction
Source: Nat Commun. 2025 Dec 11;17:670. doi: 10.1038/s41467-025-67329-9 (PMC12820202; doi:10.1038/s41467-025-67329-9)
Supplement: Supplementary file 8 — Source Data [file 41467_2025_67329_MOESM8_ESM.xlsx]

## Sheet: Fig 1A
Fig 1A. BPTF expression in Cai dataset
	Primary	Metastatic
	7.83308	9.57136
	7.23057	9.1396
	7.57559	8.86862
	7.59055	8.82029
	7.88634	8.29463
	8.16266	8.3005
	7.59091	8.8311
	7.50643	7.94368
	7.78915	9.30484
	7.33995	8.83255
	8.2477	9.06979
	8.14011	7.90769
	8.37372	9.64533
	7.66082	9.72598
	8.05825	9.1049
	8.725	9.29652
	8.81041	8.80241
	9.04707	8.87859
	8.86676	9.1416
	7.80207	9.09352
	8.65509	9.16377
	8.79587	8.99931
		8.76263
		8.71812
		8.96867
		9.16839
		9.15015
		9.2146
		9.33003

## Sheet: Fig 1B
Fig 1B. BPTF expression in Grasso dataset
	Benign	Primary	CRPC
	1.50811	1.20764	1.73442
	1.81847	1.21434	2.19979
	1.55534	1.2997	2.11221
	1.59082	1.34309	1.29724
	1.72792	1.38891	3.35651
	1.61699	1.8283	2.6812
	1.90268	1.34455	2.60315
	2.30012	1.57587	1.79457
	1.23945	1.88742	2.44982
	1.73632	1.32754	4.03796
	1.47416	1.512	3.96811
	1.50199	1.4047	2.79168
		1.21962	2.23278
		1.60214	2.34535
		0.935089	4.77067
		1.52028	3.72825
		1.35969	2.46332
		1.47	2.36695
		1.38464	2.25062
		1.73928	3.36745
		1.63136	5.07972
		1.76696	3.08146
		1.76354	2.27428
		1.75631	1.20449
		2.00756	3.61312
		1.83499	1.74189
		1.55481	2.54295
		1.11891
		1.95916
		1.4803
		1.91695
		1.6668
		1.45881
		2.03216
		1.51093
		1.71478
		1.84303
		1.51756
		1.49809
		2.07491
		1.82085
		-1.4346
		1.17349
		1.38348
		1.02316
		0.456799
		1.2946
		0.862795
		0.623534

## Sheet: Fig 1D
Fig 1D. BPTF staining (H-score)
	BPH	primary	NHT	PCa with LN mets	CRPC
	0	0	0	10	10
	0	0	0	20	0
	0	0	0	0	20
	0	0	0	0	2
	0	0	0	0	0
	0	0	0	0	0
	0	0	0	0	50
	0	1	0	0	60
	0	0	0	1	0
	0	0	1	1	0
	0	0	0	1	0
	0	0	0	0	0
	0	0	0	0	0
	0	0	0	0	2
	0	0	0	0	0
	0	0	0	2	5
	0	1	2	2	5
	0	0	0	2	1
	0	0	0	2	0
	0	2	0	2	0
	0	2	0	1	0
	0	1	0	1	30
	0	1	0	5	40
	0	0	0	0	50
	0	0	0	0	0
	0	0	0	0	0
	0	1	0	0	0
	0	1	0	1	1
	0	1	0	0	25
	0	1	0	0	5
	0	0	0	2	5
	0	0	0	10	2
	0	1	0	0	0
	0	1	5	0	0
	0	0	0	0	0
	0	1	0	0	0
	0	0	2	1	0
	0	0	10	1	0
	0	0	10	2	0
	0	2	0	2	0
	0	0	0	0	0
	0	0	0	0	1
	0	0	0	1	20
	0	0	0	1	10
	0	0	0	1	2
	0	0	10		0
	0	0	0		0
	0	0	0		1
	0	0	0		2
	0	0	0		20
	0	0	1		30
	0	0	0		10
	0	0	0		20
	0	0	0		2
	0	1	0		2
	0	0	0		20
		0	1		10
		0	0		10
		0	1		20
		0	1		1
		0	40		1
		0	1		2
		0	1		2
		0	0		10
		1	0		5
		0	0		1
		0	0		1
		0	0		1
		0	0		1
		0	0		0
		1	0		0
		0	0		1
		0	0		1
		0	0		2
		0			2
		1			0
		0			2
		1			0
		0			50
		0			0
		0			10
		0			0
		0			0
		0			2
		0			10
		0			0
		0			0
		0			2
		0			50
		0			0
		0			20
		1			0
		0			0
		0			0
		0			0
		0			0
		0			1
		0			0
		0			1
		0			1
		1			1
		1
		0
		0
		0
		0
		0
		0
		0
		0
		1
		1
		5
		0
		0
		0
		0
		0
		0
		0
		0
		0
		0
		0
		0
		0
		0
		0
		0
		1
		1
		0
		0
		1
		0
		0
		1
		1
		0
		0
		0
		0
		0
		0
		1
		1
		1
		1
		0
		1
		1
		0
		0
		5
		5
		0
		0
		1
		10
		0
		0
		1
		0
		0
		0
		1
		1
		0
		0
		0
		0
		0
		0
		0
		0
		0
		0
		0
		0
		0
		0
		0
		0
		0
		0
		5
		0
		0
		0
		0
		0
		0
		0
		0
		1
		1
		0
		0
		0
		0
		0
		0
		0
		0
		0
		0
		1
		1
		0
		0
		0
		0
		0
		0
		0
		0
		0
		0
		0
		0
		0
		0
		0
		0
		0
		0
		0
		0
		0
		1
		0
		0
		0
		1
		0
		0
		0
		0
		0
		0
		1
		1
		1
		0
		0
		1
		1

## Sheet: Fig 1E
Fig 1E. Gleason Score
Morphology of the core	10	10	9	9	9	9	9	9	9	8	8	8	8	8	8	8	8	8	8	8	8	8	8	8	8	8	8	8	8	8	8	8	8	8	8	8	8	8	8	8	8	8	7	7	7	7	7	7	7
BPTF intensity (#18683); n=nucleoli dot	0	0	0	0	0	0	0	0	1	0	0	0	0	0	0	0	0	0	0	0	0	0	0	0	0	0	0	0	0	1	1	1	1	1	1	1	1	1	1	2	2	2	0	0	0	0	0	0	0
% positive									1																					1	1	1	1	1	1	1	1	1	1	1	1	1
H-score	0	0	0	0	0	0	0	0	1	0	0	0	0	0	0	0	0	0	0	0	0	0	0	0	0	0	0	0	1	1	1	1	1	1	1	1	1	1	1	2	2	2	0	0	0	0	0	0	0
[truncated: 57 more columns]

## Sheet: Fig 1F
Fig 1F. qRT-PCR
Cell line	Rv1				Cell line	C4-2				Cell line	VCaP				Cell line	LNCaP
Gene: BPTF	Ct Value	CPH	Fold Change		Gene: BPTF	Ct Value	CPH	Fold Change		Gene: BPTF	Ct Value	CPH	Fold Change		Gene: BPTF	Ct Value	CPH	Fold Change
Control	24.66	16.81	0.986233		Control	23.6	17.55	1.00231		Control	24.46	17.35	0.993092		Control	24.32	17.54	0.876606
	24.64	16.9	1			23.63	17.67	0.981686			24.44	17.33	1.00696			24.05	17.77	1.05702
	24.62	16.94	1.01396			23.58	17.47	1.0163			24.45	17.23	1			24.02	17.66	1.07923
BPTF sh-1	26.03	16.92	0.377182		BPTF sh-1	25.9	17.56	0.180909		BPTF sh-1	26.04	17.18	0.315709		BPTF sh-1	25.95	17.42	0.247129
	26	16.82	0.385108			25.91	17.33	0.179659			26.16	17.25	0.290511			25.99	17.46	0.240371
	26.01	16.86	0.382447			25.82	17.29	0.191224			26.07	17.26	0.309212			26.01	17.5	0.237062

## Sheet: Fig 1G
Fig 1G. Western blot

## Sheet: Fig 1I
Fig 1I. Colony formation
cell line	Rv1			C4-2			VCaP			LNCaP
	Control	BPTF sh-1		Control	BPTF sh-1		Control	BPTF sh-1		Control	BPTF sh-1
	37	1		16	0		23	2		23	0
	41	1		17	0		22	2		26	0
	55	0		26	0		20	1		22	2
	48	0		32	0		35	0		20	0
	35	1		23	2		39	1		28	0
	39	1		23	1		32	0		26	2
	52	1		24	0		32	0		22	0
	58	3		20	0		39	2		25	0
	39	1		14	0		21	3		22	1
	34	1		21	0		28	2		20	1
	54	1		26	0		34	0		25	0
	32	0		24	0		30	1		17	0

## Sheet: Fig 1J
Fig 1J. qRT-PCR
Gene: BPTF	Ct Value	CPH	Fold Change
Control	28.57	20.49	1
	28.66	20.52	0.96
	28.71	20.5	0.92
sgRNA-1	27.13	20.49	2.69
	27.22	20.68	2.91
	27.31	20.66	2.69
sgRNA-2	27.45	20.69	2.48
	27.43	20.64	2.45
	27.38	20.41	2.14

## Sheet: Fig 1K
Fig 1K. Western blot

## Sheet: Fig 1L
Fig 1L. ChIP-qPCR	Control		sgRNA-1		sgRNA-2
BPTF promoter	1% Input	a-Cas9	1% Input	a-Cas9	1% Input	a-Cas9	% of Input	Control	sgRNA-1	sgRNA-2
	26.91	30.73	26.97	27.03	27.06	27.21		0.071	0.96	0.9
	26.95	30.81	27.01	27.04	27.07	27.29		0.069	0.98	0.86
	26.95	31.03	27.03	27.2	27.1	27.16		0.059	0.89	0.96
	Control		sgRNA-1		sgRNA-2
BPTF promoter	1% Input	a-PolⅡ	1% Input	a-PolⅡ	1% Input	a-PolⅡ	% of Input	Control	sgRNA-1	sgRNA-2
	26.91	27.77	26.97	26.46	27.06	26.69		0.55	1.43	1.3
	26.95	27.62	27.01	26.57	27.07	26.65		0.63	1.35	1.33
	26.95	27.77	27.03	26.61	27.1	26.68		0.57	1.33	1.33
	Control		sgRNA-1		sgRNA-2
BPTF promoter	1% Input	IgG	1% Input	IgG	1% Input	IgG	% of Input	Control	sgRNA-1	sgRNA-2
	26.91	30.87	26.97	30.61	27.06	30.79		0.064	0.08	0.076
	26.95	30.7	27.01	30.76	27.07	31.09		0.075	0.075	0.062
	26.95	30.71	27.03	30.97	27.1	30.77		0.074	0.065	0.079

[truncated: 75 more sheets: Fig 1N, Fig 2A, Fig 2C, Fig 2D, Fig 2F, Fig 2G, Fig 2H, Fig 2I, Fig 2J, Fig 2K, Fig 3A, Fig 3B, Fig 3C, Fig 3D, Fig 3E, Fig 3F, Fig 3I, Fig 3L, Fig 3O, Fig 3P …]
